# Supplementary material for: Risk perception of coronavirus disease 2019 (COVID-19) and its related factors among college students in China during quarantine
Source: PLoS One. 2020 Aug 13;15(8):e0237626. doi: 10.1371/journal.pone.0237626 (PMC7425914; doi:10.1371/journal.pone.0237626)
Supplement: S3 File — (XLS) [file pone.0237626.s003.xls]

## Sheet: Sheet1
ID	1.Gender	2.Age	3.School location	4.Hmoe location	5.Grade	6.Major	7.Whether you, your family members or friends have been diagnosed with COVID-19					8.Whether you, your family members or friends have been exposed to confirmed or suspected patients of COVID-19					9.The physical condition of the parents	10.Transmission route					11.Susceptible population	12.Symptoms of infection						13.Preventive measures									14.Proper hand washing	15.Proper wearing of mask	16.Incubation period			risk perception
							A	B	C	D	E	A	B	C	D	E		A	B	C	D	E		A	B	C	D	E	F	A	B	C	D	E	F	G	H	I			A	B	C	17. Even if a person is in good health, he may be infected with COVID-19	18. I am more susceptible to infected COVID-19 than any other person	19. Someone once reminded me to be careful of COVID-19	20. I would be worried about my family being infected by COVID-19
1	1	24	广东-深圳	湖北-宜昌	7	2	0	0	0	0	1	0	0	0	1	0	1	1	1	0	1	0	5	1	1	1	1	1	0	1	1	1	1	1	0	0	1	1	3	5	1	1	0	4	3	4	4
2	1	21	湖北-武汉	上海-杨浦区	3	5	0	0	0	0	1	0	0	0	0	1	1	1	1	0	1	0	4	1	1	1	1	1	0	1	1	1	1	1	0	0	0	1	5	5	1	1	0	4	1	4	3
3	2	20	吉林-长春	湖北-十堰	4	1	0	0	0	0	1	0	0	0	0	1	1	1	1	0	1	0	5	1	1	1	1	1	0	1	1	1	1	1	0	0	1	1	4	5	1	1	0	4	2	4	5
4	2	24	湖北-武汉	湖北-随州	8	5	0	0	1	0	0	0	0	0	0	1	2	1	1	0	1	0	5	1	1	1	1	1	0	1	1	1	1	1	0	0	1	1	3	3	1	1	0	5	1	2	2
5	2	22	江苏-南京	山东-烟台	4	5	0	0	0	0	1	0	0	0	0	1	1	1	1	0	1	0	4	1	1	1	1	1	0	1	1	1	1	1	0	0	1	1	5	5	1	1	0	3	2	4	4
6	2	25	湖北-武汉	湖北-武汉	8	5	0	0	0	1	0	0	0	0	0	1	2	1	1	0	1	0	5	1	1	1	1	1	0	1	1	1	1	1	0	0	1	1	4	5	1	1	0	5	3	4	4
7	2	26	江苏-南京	山东-日照	8	2	0	0	0	0	1	0	0	0	0	1	1	1	1	0	1	0	5	1	1	1	1	0	0	1	1	1	1	1	0	0	0	0	2	2	1	1	0	4	3	4	5
8	2	25	吉林-长春	吉林-延边	7	2	0	0	0	0	1	0	0	0	0	1	1	1	0	0	1	0	4	0	1	1	1	0	0	1	1	1	1	1	0	0	1	1	5	5	1	1	0	4	3	4	4
9	2	20	湖北-武汉	湖北-武汉	4	5	0	0	0	0	1	0	0	0	0	1	1	1	1	0	1	0	5	1	1	1	1	1	0	1	1	1	1	1	0	0	1	1	5	5	1	1	0	5	3	5	5
10	1	25	甘肃-兰州	山东-聊城	7	2	0	0	0	0	1	0	0	0	0	1	1	1	1	0	1	0	5	1	1	1	1	1	0	1	1	1	1	1	0	0	1	1	3	3	1	1	0	5	3	3	2
11	2	22	湖北-武汉	湖北-十堰	4	5	0	0	0	1	0	0	1	0	0	0	1	1	1	0	0	0	5	1	1	1	1	0	0	1	1	1	1	1	0	0	1	1	5	5	1	1	0	4	2	4	4
12	2	22	甘肃-兰州	甘肃-兰州	4	5	0	0	0	0	1	0	0	0	0	1	2	1	1	0	1	0	4	1	1	1	1	1	0	1	1	1	1	1	0	0	1	1	5	5	0	1	0	5	3	1	4
13	1	26	湖北-武汉	河南-南阳	10	5	0	0	0	0	1	0	0	0	0	1	1	1	1	0	0	0	5	1	1	1	1	1	0	1	1	1	1	1	0	0	1	1	5	5	0	1	0	5	2	5	2
14	2	21	湖北-武汉	山东-滨州	4	5	0	0	0	0	1	0	0	0	0	1	2	1	1	0	1	0	5	1	1	1	1	1	0	1	1	1	1	1	0	0	1	1	5	3	1	1	0	4	3	4	4
15	1	20	湖北-武汉	山西-朔州	3	2	0	0	0	0	1	0	0	0	0	1	1	1	0	0	1	0	4	1	1	1	0	0	0	1	1	1	0	1	0	0	1	1	4	4	1	1	0	4	3	4	5
16	2	20	湖北-武汉	湖北-荆州	3	3	0	0	0	0	1	0	0	0	0	1	1	1	1	0	1	0	4	1	1	1	1	0	0	1	1	1	1	1	0	0	1	1	4	4	1	1	0	4	1	5	5
17	1	23	湖北-武汉	安徽-铜陵	6	2	0	0	0	0	1	0	0	0	0	1	1	1	1	0	0	0	4	1	1	1	1	0	0	1	1	1	1	1	0	0	1	1	3	4	1	1	0	4	3	4	4
18	1	26	陕西-西安	湖北-随州	8	1	0	0	0	0	1	0	0	0	0	1	1	1	1	0	1	0	4	1	1	1	1	0	0	1	1	1	1	1	0	0	0	1	4	4	1	1	0	4	3	4	5
19	1	20	湖北-武汉	四川-巴中	3	2	0	0	0	0	1	0	0	0	0	1	1	1	1	0	1	0	5	1	1	1	1	1	0	1	1	1	1	1	0	0	1	1	2	2	1	1	0	4	3	4	4
20	1	20	湖北-武汉	浙江-杭州	3	3	0	0	0	0	1	0	0	0	0	1	1	1	1	0	1	0	5	1	1	1	1	1	0	1	1	1	1	1	0	0	1	1	3	4	1	1	0	5	3	4	4
21	1	19	湖北-武汉	河南-信阳	2	3	0	0	0	0	1	0	0	0	0	1	2	1	1	0	1	0	5	1	1	1	1	1	0	1	1	1	1	1	0	0	1	1	2	2	1	1	0	5	1	5	3
22	2	20	湖北-武汉	广西-桂林	2	1	0	0	0	0	1	0	0	0	0	1	2	1	1	0	1	0	4	1	1	1	1	1	0	1	1	1	1	1	0	0	1	1	2	2	1	1	0	4	3	4	4
23	1	20	湖北-武汉	云南-文山	3	3	0	0	0	0	1	0	0	0	0	1	1	1	1	0	1	0	5	1	1	1	1	1	0	1	1	1	0	1	0	0	1	1	3	4	1	1	0	4	2	4	2
24	2	19	湖北-武汉	云南-曲靖	2	2	0	0	0	0	1	0	0	0	0	1	1	1	1	0	1	0	3	1	1	1	1	1	0	1	1	1	1	1	0	0	1	1	3	4	1	1	0	4	3	4	4
25	2	26	湖北-武汉	河南-新乡	8	5	0	0	0	1	0	0	0	0	0	1	1	1	1	0	1	0	4	1	1	1	0	0	0	1	1	1	1	1	0	0	1	0	2	4	1	1	0	5	1	2	4
26	2	21	湖北-武汉	浙江-丽水	3	2	0	0	0	0	1	0	0	0	0	1	1	1	0	0	0	0	1	0	1	1	0	0	0	1	1	1	1	1	0	0	1	1	2	3	1	1	0	5	3	4	4
27	2	24	四川-成都	四川-成都	7	2	0	0	0	0	1	0	0	0	0	1	2	1	0	0	0	0	5	0	1	1	1	1	0	1	1	1	1	1	0	0	1	1	5	5	0	1	0	4	3	4	4
28	2	23	湖北-武汉	山东-泰安	4	5	0	0	0	0	1	0	0	0	0	1	1	1	1	0	1	0	4	1	1	1	1	1	0	1	1	1	1	1	0	0	1	1	5	5	1	1	0	4	3	4	4
29	2	19	湖北-武汉	广东-深圳	2	1	0	0	0	0	1	0	0	0	0	1	1	1	0	0	1	0	4	1	1	1	1	1	0	1	1	1	1	1	0	0	1	1	4	4	1	1	0	5	3	4	4
30	1	19	湖北-武汉	福建-泉州	2	1	0	0	0	0	1	0	0	0	0	1	1	1	1	0	1	0	5	0	1	1	1	0	0	1	1	1	1	1	0	0	1	1	3	3	0	1	0	5	3	2	5
31	2	21	湖北-武汉	山东-烟台	3	2	0	0	0	0	1	0	0	0	0	1	1	1	1	0	0	0	4	1	1	1	1	1	0	1	1	1	1	1	0	0	1	1	3	3	1	1	0	5	2	4	4
32	1	20	湖北-武汉	广西-来宾	2	1	0	0	0	0	1	0	0	0	0	1	2	1	1	0	0	0	5	1	1	1	1	1	0	1	1	1	1	1	0	0	1	1	4	4	1	1	0	4	4	4	5
33	1	26	湖北-武汉	江西-南昌	8	5	0	0	1	0	0	0	0	0	0	1	1	1	1	0	1	0	4	1	1	1	1	1	0	1	1	1	1	1	0	1	1	1	3	3	1	1	0	3	3	4	5
34	2	19	湖北-武汉	贵州-遵义	2	3	0	0	0	0	1	0	0	0	0	1	1	1	1	0	1	0	5	1	1	1	1	1	0	1	1	1	1	1	0	0	1	1	4	5	1	1	0	5	3	4	4
35	2	19	湖北-武汉	江西-上饶	2	3	0	0	0	0	1	0	0	0	1	0	2	1	1	0	1	0	5	1	1	1	1	1	0	1	1	1	1	1	0	0	1	1	3	4	1	1	0	5	3	5	4
36	1	24	甘肃-兰州	甘肃-白银	7	5	0	0	0	0	1	0	0	0	0	1	1	1	1	0	0	0	4	1	1	1	1	1	0	1	1	1	1	1	0	0	1	1	3	4	1	1	0	5	2	4	4
37	1	19	湖北-武汉	河南-周口	2	1	0	0	0	0	1	0	0	0	0	1	2	1	1	0	1	0	4	1	0	1	1	1	0	1	1	1	0	1	0	1	1	1	2	2	1	1	0	3	2	4	4
38	1	20	湖北-武汉	湖北-恩施	2	2	0	0	0	0	1	0	0	0	0	1	1	1	1	0	1	0	4	1	1	1	1	1	0	1	1	1	1	1	0	0	1	1	5	5	1	1	0	5	3	4	4
39	2	20	湖北-武汉	湖北-宜昌	3	3	0	0	0	0	1	0	0	0	0	1	1	1	0	0	0	0	4	1	1	1	1	1	0	1	1	1	1	1	0	0	1	1	3	3	0	1	0	5	3	4	4
40	1	20	湖北-武汉	浙江-绍兴	2	3	0	0	0	0	1	0	0	0	0	1	1	1	0	0	0	0	4	1	1	1	1	1	0	1	1	1	1	1	0	0	0	1	3	4	1	1	0	4	3	5	5
41	1	19	湖北-鄂州	湖北-鄂州	2	5	0	0	0	0	1	0	0	0	0	1	1	1	1	0	1	0	4	1	1	1	1	1	0	1	1	1	1	1	1	1	1	1	3	5	1	1	0	4	1	5	5
42	1	22	湖北-武汉	山东-菏泽	3	3	0	0	0	0	1	0	0	0	0	1	1	1	1	0	1	0	4	1	1	1	1	1	0	1	1	1	1	1	0	0	0	0	5	5	1	1	0	5	3	5	5
43	2	21	湖北-武汉	广西-柳州	4	5	0	0	0	0	1	0	0	0	0	1	1	1	0	0	1	0	5	1	1	1	1	1	0	1	1	1	1	1	0	0	0	0	5	5	1	1	0	4	3	4	4
44	1	18	湖北-武汉	湖北-襄阳	2	3	0	0	0	0	1	0	0	0	0	1	1	1	1	0	1	0	5	1	1	1	1	1	0	1	1	1	1	1	0	0	1	1	5	5	1	1	0	4	3	5	4
45	2	21	湖北-武汉	黑龙江-佳木斯	3	3	0	0	0	0	1	0	0	0	0	1	1	1	1	0	0	0	5	1	1	1	1	1	0	1	1	1	1	1	0	0	1	1	5	4	1	1	0	4	3	4	4
46	1	20	湖北-鄂州	湖北-鄂州	2	5	0	0	0	0	1	0	0	0	0	1	1	1	1	0	0	0	5	1	1	1	1	1	0	1	1	1	1	1	0	0	1	0	1	1	1	1	0	5	3	5	5
47	2	19	湖北-武汉	河南-郑州	2	2	0	0	0	0	1	0	0	0	0	1	1	1	1	0	0	0	5	1	1	1	1	1	0	1	0	1	1	0	0	0	1	1	2	5	1	1	0	4	2	4	4
48	1	24	湖北-武汉	四川-攀枝花	4	1	0	0	0	0	1	0	0	0	0	1	1	1	1	0	1	0	5	0	1	1	1	0	0	1	1	1	1	1	0	0	1	1	5	5	1	1	0	5	1	4	2
49	1	20	湖北-武汉	山东-淄博	2	3	0	0	0	0	1	0	0	0	0	1	1	1	1	0	1	0	5	1	1	1	1	1	0	1	1	1	0	1	0	0	1	1	2	2	1	1	0	5	3	4	4
50	1	19	湖北-鄂州	湖北-恩施	2	5	0	0	0	0	1	0	0	0	1	1	2	1	1	0	1	0	4	1	1	1	1	1	0	1	1	1	1	1	0	0	0	1	2	1	1	1	0	4	3	2	4
51	2	20	湖北-鄂州	湖北-咸宁	2	5	0	0	0	0	1	0	0	0	0	1	1	1	1	0	1	0	5	1	1	0	0	0	0	1	1	1	1	1	0	0	1	1	2	4	0	1	0	2	2	5	5
52	1	20	湖北-武汉	广东-汕头	2	3	0	0	0	0	1	0	0	0	0	1	2	1	1	0	1	0	5	1	1	1	1	1	0	1	1	1	1	1	0	0	1	1	2	3	1	1	0	5	3	4	4
53	2	21	湖北-武汉	湖北-十堰	4	1	0	0	0	0	1	0	0	0	0	1	1	0	1	0	1	0	5	1	1	1	1	1	0	1	1	1	1	1	0	0	1	1	2	4	0	1	0	4	2	4	5
54	2	21	湖北-武汉	辽宁-大连	4	5	0	0	0	0	1	0	0	0	0	1	1	1	1	0	1	0	5	1	1	1	1	1	0	1	1	1	1	1	0	0	1	1	4	4	1	1	0	5	2	4	5
55	2	20	湖北-武汉	浙江-嘉兴	2	3	0	0	0	0	1	0	0	0	0	1	1	1	1	0	1	0	5	1	1	1	1	1	0	1	1	1	1	1	0	0	1	0	2	2	1	1	0	4	4	4	5
56	1	20	湖北-武汉	湖南-永州	3	3	0	0	0	0	1	1	0	0	0	0	1	1	1	0	1	0	3	1	1	1	1	1	0	1	1	1	1	1	0	0	0	1	2	3	1	1	0	5	3	2	5
57	1	20	湖北-武汉	内蒙古-赤峰	2	3	0	0	0	0	1	1	0	0	0	0	1	1	0	0	1	0	4	0	1	1	1	1	0	1	1	1	1	1	0	0	1	1	3	3	0	1	0	4	4	4	4
58	1	19	湖北-武汉	四川-绵阳	2	3	0	0	0	0	1	0	0	0	0	1	1	0	0	0	0	1	4	1	1	1	1	1	0	1	1	1	1	1	1	1	1	1	2	2	0	1	0	4	2	3	3
59	1	22	湖北-武汉	福建-莆田	3	3	0	0	0	0	1	0	0	0	0	1	2	1	1	0	0	0	5	1	1	1	1	0	0	1	1	1	1	1	0	0	1	1	2	3	0	0	1	4	3	4	4
60	2	24	北京-朝阳区	河南-驻马店	7	2	0	0	0	0	1	0	0	0	0	1	1	1	1	0	0	0	5	0	1	0	1	1	0	1	0	1	0	1	0	0	1	1	3	3	0	1	0	5	2	4	4
61	1	20	湖北-鄂州	湖北-黄冈	2	5	0	0	0	0	1	0	0	0	0	1	2	1	1	0	0	0	3	1	1	1	1	1	0	1	1	1	1	1	0	0	1	1	3	2	1	1	0	4	3	4	5
62	1	20	湖北-鄂州	湖北-荆州	1	5	0	0	0	0	1	0	0	0	0	1	1	1	1	0	1	0	5	1	1	1	1	1	0	1	1	1	1	1	0	0	1	1	2	2	0	1	0	5	4	5	5
63	2	19	甘肃-兰州	山西-太原	2	5	0	0	0	0	1	0	0	0	0	1	1	1	1	0	1	0	5	1	1	1	1	1	0	1	1	1	1	1	0	0	1	1	5	5	1	1	0	5	3	5	5
64	1	20	湖北-武汉	广西-北海	2	3	0	0	0	0	1	0	0	0	0	1	1	1	1	0	1	0	5	0	1	1	1	1	0	1	1	1	1	1	0	0	1	1	2	5	0	1	0	4	3	5	5
65	1	26	湖北-武汉	河南-周口	8	5	0	0	0	0	1	0	0	0	0	1	2	1	1	0	1	0	5	1	1	1	1	1	0	1	1	1	1	1	0	0	1	1	2	2	1	1	0	5	4	5	5
66	1	26	湖北-武汉	河南-周口	7	5	0	0	0	0	1	0	0	0	1	0	1	1	1	0	1	0	5	0	0	0	0	1	0	1	1	1	1	1	0	0	1	1	2	2	1	1	0	5	4	4	4
67	2	22	湖北-武汉	山东-日照	6	3	0	0	0	0	1	0	0	0	0	1	1	1	0	0	1	0	3	1	1	1	1	0	0	1	1	1	1	1	0	0	1	1	5	5	1	1	0	5	2	4	4
68	2	20	湖北-武汉	河南-郑州	2	6	0	0	0	0	1	0	0	0	0	1	1	1	1	0	1	0	5	1	1	1	1	1	0	1	1	1	1	1	0	0	1	1	4	4	1	1	0	5	3	2	4
69	2	20	湖北-武汉	陕西-渭南	2	3	0	0	0	0	1	0	0	0	0	1	1	1	0	0	1	0	5	1	1	1	0	0	0	1	1	1	1	1	0	0	1	1	3	5	1	1	0	5	3	4	4
70	2	19	湖北-鄂州	湖北-天门	2	5	0	0	0	0	1	0	0	0	0	1	2	1	1	0	1	0	4	1	1	1	1	1	0	1	1	1	1	1	0	0	1	1	5	5	1	1	0	4	3	4	5
71	2	19	湖北-武汉	广西-柳州	3	3	0	0	0	0	1	0	0	0	0	1	1	1	0	0	1	0	4	1	1	1	1	1	0	1	1	1	1	1	0	0	1	1	5	5	0	1	0	5	2	4	4
72	2	19	湖北-武汉	江苏-南通	2	3	0	0	0	0	1	0	0	0	0	1	1	1	1	0	1	0	4	1	1	1	1	1	0	1	1	1	1	1	0	0	1	1	4	5	1	1	0	5	3	4	5
73	1	20	湖北-鄂州	湖北-黄冈	2	5	0	0	0	0	1	0	0	0	0	1	2	1	1	0	0	0	3	1	1	1	1	1	0	1	1	1	1	1	0	0	1	1	3	3	0	1	0	3	3	5	5
74	1	19	湖北-鄂州	湖北-黄石	2	5	0	0	0	0	1	0	0	0	0	1	1	1	1	0	1	0	4	0	1	1	0	0	0	1	1	1	1	1	0	0	1	1	4	4	1	1	0	4	2	2	4
75	2	19	湖北-武汉	湖北-武汉	2	1	0	0	0	0	1	0	1	0	0	0	2	1	1	0	0	0	4	1	1	1	1	1	0	1	1	1	1	1	0	0	1	1	2	5	1	1	0	4	1	4	5
76	2	20	湖北-武汉	广西-桂林	3	3	0	0	0	0	1	0	0	0	0	1	1	1	0	0	1	0	5	1	1	1	1	1	0	1	1	1	1	1	0	0	1	1	3	4	1	1	0	5	4	4	5
77	2	19	湖北-武汉	湖北-潜江	2	3	0	0	0	0	1	0	0	0	0	1	1	1	1	1	1	0	5	1	1	1	1	1	0	1	1	1	1	1	0	0	1	1	4	4	1	1	0	4	3	4	5
78	2	19	湖北-鄂州	甘肃-庆阳	2	5	0	0	0	0	1	0	0	0	0	1	1	1	1	0	1	0	4	1	1	1	1	0	0	1	1	1	1	1	0	0	0	1	4	5	1	1	0	5	2	4	5
79	1	19	湖北-武汉	浙江-宁波	2	3	0	0	0	0	1	0	0	0	0	1	1	1	0	0	0	0	5	0	1	1	1	0	0	1	1	1	0	0	0	0	0	0	2	2	1	0	0	4	3	3	3
80	1	20	湖北-武汉	甘肃-白银	2	3	0	0	0	0	1	0	0	0	0	1	1	1	1	0	1	0	5	1	1	1	1	0	0	1	1	1	0	0	0	0	0	0	1	3	0	1	0	4	4	3	3
81	1	25	湖北-武汉	贵州-黔南	7	5	0	0	0	0	1	0	0	0	0	1	2	1	1	0	1	0	5	1	1	1	1	0	0	1	1	1	1	1	0	0	1	0	4	2	1	1	0	3	1	1	3
82	2	19	湖北-武汉	山东-潍坊	2	1	0	0	0	0	1	0	0	0	0	1	1	1	1	0	1	0	5	1	1	1	1	1	0	1	1	1	1	1	0	1	1	1	4	4	1	1	0	5	2	5	4
83	1	20	湖北-武汉	云南-曲靖	2	3	0	0	0	0	1	0	0	0	0	1	1	1	1	0	0	0	6	1	1	1	1	1	0	1	1	1	1	1	0	0	1	1	3	2	1	0	1	4	3	2	5
84	1	20	湖北-武汉	河南-商丘	2	3	0	0	0	0	1	0	0	0	0	1	2	1	1	0	1	0	5	1	1	1	1	0	0	1	1	1	1	1	0	0	1	1	2	3	1	1	0	5	3	5	5
85	2	20	湖北-武汉	湖北-十堰	3	2	0	0	0	0	1	0	0	0	0	1	2	1	1	0	1	0	4	1	1	1	1	0	0	1	1	1	1	1	0	1	1	1	3	3	1	1	0	4	3	4	5
86	1	20	湖北-武汉	贵州-黔东南	2	3	0	0	0	0	1	0	0	0	0	1	1	1	1	0	0	0	5	1	1	0	1	0	0	1	1	1	1	1	0	0	1	1	4	4	1	1	0	4	3	4	4
87	1	20	湖北-武汉	安徽-合肥	2	3	0	0	0	0	1	0	0	0	0	1	1	1	1	0	0	0	5	1	1	1	1	1	0	1	1	1	1	1	0	0	1	1	2	5	1	1	0	5	1	4	4
88	2	21	湖北-鄂州	江西-吉安	2	5	0	0	0	0	1	0	0	0	0	1	1	1	1	1	1	0	4	1	1	0	1	1	0	1	1	1	1	1	0	1	1	1	3	5	1	1	0	4	3	4	5
89	2	22	湖北-武汉	河南-驻马店	4	5	0	0	0	0	1	0	0	0	1	0	2	1	1	0	1	0	4	1	1	1	1	1	0	1	1	1	1	1	0	0	1	1	5	5	0	1	0	3	3	5	3
90	2	19	湖北-武汉	广东-广州	2	3	0	0	0	0	1	0	0	0	0	1	2	1	1	0	1	0	4	1	1	1	1	1	0	1	1	1	1	1	0	0	1	1	5	4	1	1	0	4	3	4	5
91	1	20	湖北-武汉	甘肃-天水	2	3	0	0	0	0	1	0	0	0	0	1	2	1	1	0	1	0	4	1	1	0	0	0	0	1	1	1	0	1	0	0	0	0	2	2	1	1	0	4	3	4	2
92	1	19	湖北-武汉	湖北-荆州	2	3	0	0	0	0	1	0	0	0	0	1	1	0	1	0	0	0	4	1	1	1	1	0	0	1	1	1	1	1	0	0	0	1	3	4	1	1	0	4	3	4	4
93	1	25	北京-海淀区	辽宁-大连	8	3	0	0	0	0	1	0	0	0	0	1	1	1	0	0	1	0	4	1	1	1	0	0	0	1	1	1	1	1	0	0	1	1	5	5	1	1	0	4	3	4	4
94	2	20	甘肃-兰州	甘肃-张掖	4	2	0	0	0	0	1	0	0	0	0	1	1	1	0	0	1	0	5	1	1	1	1	1	0	1	1	1	1	1	0	1	1	1	5	5	1	1	0	4	3	4	4
95	1	20	湖北-武汉	澳门-澳门半岛	2	3	0	0	0	0	1	0	0	0	0	1	1	1	1	0	0	0	3	1	1	1	1	0	0	1	1	1	1	1	0	0	0	1	5	5	1	1	0	4	2	5	4
96	1	21	湖北-武汉	宁夏-固原	2	3	0	0	0	0	1	0	0	0	0	1	1	1	1	0	0	0	5	1	1	1	0	0	0	1	1	1	1	1	0	0	1	1	2	3	1	1	0	5	5	2	3
97	2	21	湖北-武汉	江西-九江	2	2	0	0	0	0	1	0	0	0	0	1	2	1	1	0	1	0	5	1	1	1	1	1	0	1	1	1	1	1	0	0	1	1	4	5	1	1	0	5	5	4	4
98	1	19	湖北-武汉	陕西-汉中	2	3	0	0	0	0	1	0	0	0	0	1	1	1	0	0	0	0	4	1	1	1	1	1	0	1	1	1	1	1	0	0	1	1	3	3	1	1	0	4	3	5	5
99	1	24	河南-洛阳	湖北-武汉	4	2	0	0	0	0	1	0	0	0	0	1	1	1	1	0	0	0	5	1	1	1	1	1	0	1	1	1	1	1	0	0	1	1	2	2	1	1	0	4	3	5	3
100	2	20	湖北-武汉	湖北-荆门	4	5	0	0	0	0	1	0	0	0	0	1	2	1	1	0	0	0	4	0	1	1	1	1	0	1	1	1	1	1	0	0	1	1	5	4	1	1	0	4	2	4	4
101	2	18	湖北-武汉	甘肃-庆阳	1	3	0	0	0	0	1	0	0	0	0	1	2	1	1	0	1	0	5	0	1	1	1	1	0	1	1	1	1	1	0	0	1	1	4	5	1	1	0	5	3	5	5
102	1	20	湖北-武汉	广西-玉林	2	3	0	0	0	0	1	0	0	0	0	1	1	1	1	0	0	0	5	1	1	1	1	1	0	1	1	1	1	1	0	0	1	1	3	3	1	1	0	4	2	4	4
103	2	25	湖北-武汉	广东-广州	5	2	0	0	0	0	1	0	0	0	0	1	2	1	1	0	1	0	5	1	1	1	1	1	0	1	1	1	1	1	0	0	1	1	5	4	1	1	0	4	3	2	4
104	1	25	山东-济南	山东-济南	8	3	0	0	0	0	1	0	0	0	0	1	1	1	1	0	1	0	4	1	1	1	1	1	0	1	1	1	0	1	0	0	0	1	1	5	1	1	0	5	3	1	4
105	2	19	湖北-武汉	河北-石家庄	2	1	0	0	0	0	1	0	0	0	0	1	1	1	0	0	0	0	4	1	1	1	1	1	0	1	1	1	1	1	0	0	0	1	4	5	1	0	0	4	3	4	4
106	2	20	湖北-鄂州	甘肃-武威	2	5	0	0	0	0	1	0	0	0	0	1	2	1	1	0	1	0	4	1	1	1	1	1	0	1	1	1	1	1	0	0	1	1	3	3	1	1	0	3	3	5	5
107	1	19	湖北-武汉	湖北-恩施	1	1	0	0	0	0	1	0	0	0	0	1	1	1	1	0	1	0	5	1	1	1	1	0	0	1	1	1	1	1	0	0	0	1	3	5	0	1	0	4	3	5	4
108	1	21	湖北-武汉	新疆-乌鲁木齐	2	3	0	0	0	0	1	0	0	0	0	1	1	1	1	0	1	0	4	1	1	1	1	1	0	1	1	1	1	1	0	0	1	1	3	3	1	1	0	4	1	5	2
109	1	20	湖北-武汉	福建-莆田	2	3	0	0	0	0	1	0	0	0	0	1	1	1	1	0	1	0	4	1	1	1	1	0	0	1	1	1	1	1	0	0	1	1	4	5	1	1	0	5	3	5	5
110	2	20	湖北-武汉	广东-汕头	2	3	0	0	0	0	1	0	0	0	0	1	1	1	1	0	1	0	5	1	1	1	1	1	0	1	1	1	1	1	0	0	1	1	4	5	1	1	0	5	3	2	5
111	1	20	湖北-武汉	江苏-苏州	2	3	0	0	0	0	1	0	0	0	0	1	1	1	1	0	0	0	4	1	1	1	1	0	0	1	1	1	1	1	0	0	0	1	2	3	1	1	0	4	3	5	5
112	2	21	湖北-武汉	江西-抚州	4	1	0	0	0	0	1	0	0	0	0	1	1	1	0	0	1	0	5	1	1	1	1	1	0	1	1	1	1	1	0	0	1	1	4	3	0	1	0	4	2	2	4
113	2	25	北京-朝阳区	黑龙江-绥化	7	2	0	0	0	0	1	0	0	0	0	1	1	1	1	1	1	0	5	1	1	1	1	1	0	1	1	1	1	1	0	0	1	1	3	4	1	1	0	5	2	4	4
114	2	22	湖北-武汉	云南-曲靖	5	5	0	0	0	0	1	0	0	0	0	1	1	1	1	0	0	0	5	1	1	1	1	1	0	1	1	1	1	1	0	0	1	1	5	5	1	1	0	4	2	5	5
115	2	20	湖北-武汉	四川-凉山	2	3	0	0	0	0	1	0	0	0	0	1	2	1	1	0	1	0	4	1	1	1	1	1	0	1	1	1	1	1	0	0	1	1	2	2	1	1	0	3	3	2	4
116	2	22	湖北-武汉	湖北-恩施	4	5	0	0	0	0	1	0	0	0	0	1	2	1	0	0	1	0	4	1	1	1	1	0	0	1	1	1	1	1	0	0	1	1	5	5	1	0	0	4	2	4	4
117	2	23	湖北-武汉	河北-保定	5	5	0	0	0	0	1	0	0	0	0	1	2	1	0	0	1	0	5	1	1	1	1	1	0	1	1	1	1	1	0	0	1	1	4	3	1	1	0	4	2	4	4
118	1	20	湖北-武汉	湖南-湘西	2	3	0	0	0	1	0	1	0	0	0	0	1	1	1	0	1	0	4	1	1	1	0	0	0	1	1	1	1	1	0	0	1	1	2	2	1	1	0	5	3	4	4
119	1	19	湖北-武汉	湖北-天门	2	3	0	0	0	0	1	0	1	0	0	0	1	1	1	0	1	0	5	1	1	1	1	0	0	1	1	1	1	1	0	0	1	1	5	5	0	1	0	5	2	5	5
120	2	22	湖北-武汉	山东-济南	4	5	0	0	0	0	1	0	0	0	0	1	2	1	1	0	1	0	4	1	1	1	1	0	0	1	1	1	1	1	0	0	1	1	5	5	1	1	0	4	4	2	5
121	2	19	湖北-武汉	江西-南昌	2	3	0	0	0	0	1	0	0	0	0	1	1	1	1	0	0	0	5	1	1	1	1	1	0	1	1	1	1	1	0	0	1	1	4	5	1	1	0	4	3	4	4
122	2	21	湖北-武汉	广东-佛山	3	3	0	0	0	0	1	0	0	0	0	1	2	1	1	0	1	0	4	1	1	1	1	1	0	1	1	1	1	1	0	0	1	1	3	3	1	1	0	4	3	4	4
123	2	20	湖北-武汉	江西-宜春	2	5	0	0	0	0	1	0	0	0	0	1	1	1	1	0	1	0	4	1	1	1	1	1	0	1	1	1	1	1	0	0	1	1	2	2	1	1	0	4	2	4	5
124	2	22	湖北-武汉	江苏-常州	3	3	0	0	0	0	1	0	0	0	0	1	1	1	0	0	1	0	4	1	1	1	1	1	0	1	1	1	1	1	0	0	1	1	3	4	1	1	0	4	3	4	5
125	2	23	北京-朝阳区	内蒙古-呼和浩特	7	2	0	0	0	0	1	0	0	0	0	1	1	1	0	0	1	0	4	1	1	1	1	1	0	1	1	1	0	1	0	0	1	0	5	5	1	1	0	5	3	5	4
126	2	24	湖北-武汉	山东-日照	7	5	0	0	0	0	1	0	0	0	0	1	1	1	1	0	1	0	5	1	1	1	1	1	0	1	1	1	1	1	0	0	1	1	4	4	1	1	0	5	4	4	4
127	1	28	湖北-鄂州	重庆-云阳县	2	5	0	0	0	0	1	0	0	0	0	1	1	1	1	0	0	0	4	1	1	1	1	1	0	1	1	1	0	1	1	0	1	1	4	5	1	1	0	5	1	4	5
128	2	21	湖北-武汉	山东-临沂	4	5	0	0	0	0	1	1	0	0	0	0	2	1	1	0	1	0	5	1	1	1	1	1	0	1	1	1	1	1	0	0	1	1	4	4	1	1	0	5	3	4	4
129	1	21	湖北-武汉	湖北-宜昌	3	2	0	0	0	0	1	0	1	0	0	0	2	1	0	0	1	0	5	1	1	1	1	1	0	1	1	1	1	1	1	0	0	1	2	4	1	1	0	5	3	2	4
130	1	21	湖北-天门	湖北-天门	2	5	0	0	0	0	1	0	0	0	0	1	1	0	0	0	0	1	6	1	1	1	1	1	1	1	1	1	1	1	0	0	1	1	5	3	0	0	1	5	1	5	1
131	2	22	湖北-武汉	江苏-淮安	5	5	0	0	0	0	1	0	0	0	0	1	1	1	1	0	1	0	5	1	1	1	1	1	0	1	1	1	1	1	0	0	0	0	5	5	0	1	0	4	3	4	5
132	2	19	湖北-武汉	湖北-武汉	2	2	0	0	0	1	0	0	0	0	0	1	1	1	1	0	1	0	5	1	1	1	1	1	0	1	1	1	1	1	0	0	1	1	5	5	0	1	0	5	3	5	5
133	2	23	湖北-武汉	河南-信阳	5	5	0	0	0	0	1	0	0	0	0	1	1	1	1	0	0	0	5	1	1	1	1	1	0	1	1	1	1	1	0	0	1	1	5	5	1	1	0	4	2	4	2
134	2	19	湖北-武汉	广东-中山	2	1	0	0	0	0	1	0	0	0	0	1	1	1	1	0	1	0	5	1	1	1	1	0	0	1	1	1	1	1	0	0	1	1	4	4	1	1	0	5	3	2	5
135	2	21	湖北-武汉	广西-梧州	3	3	0	0	0	0	1	0	0	0	0	1	2	1	0	0	1	0	5	0	0	0	1	1	0	1	1	1	1	1	0	0	1	0	3	3	1	1	0	4	3	2	4
136	1	20	湖北-鄂州	湖北-孝感	2	5	0	0	0	1	0	0	0	0	0	1	1	1	1	0	1	0	5	0	1	1	1	0	0	1	1	1	1	1	0	0	1	0	5	5	1	1	0	4	4	4	5
137	1	20	湖北-武汉	广西-河池	2	3	0	0	0	0	1	0	0	0	0	1	1	1	1	0	1	0	5	1	1	1	1	1	0	1	1	1	1	1	0	0	1	1	5	5	1	1	0	5	3	5	5
138	1	24	宁夏-银川	甘肃-临夏	4	1	0	0	0	0	1	0	0	0	0	1	1	1	1	0	1	0	5	1	1	1	1	0	0	1	1	1	1	1	0	0	0	1	3	3	1	1	0	4	3	4	4
139	2	25	四川-成都	山西-长治	7	5	0	0	0	0	1	0	0	0	0	1	1	1	0	0	0	0	4	1	1	1	1	1	0	1	1	1	1	1	0	0	1	1	5	5	1	1	0	4	2	4	4
140	2	22	湖北-武汉	四川-成都	5	5	0	0	0	0	1	0	0	0	0	1	1	1	0	0	1	0	5	1	1	1	1	1	0	1	1	1	1	1	0	0	1	1	5	4	1	1	0	4	3	3	5
141	1	18	湖北-武汉	湖南-永州	2	3	0	0	0	0	1	0	0	0	0	1	1	1	1	1	1	0	5	1	1	1	1	1	0	1	1	1	1	1	0	0	1	1	4	4	1	1	0	5	3	3	4
142	2	21	湖北-武汉	河南-许昌	4	5	0	0	0	0	1	0	0	0	0	1	1	1	1	0	1	0	5	1	1	1	1	1	0	1	1	1	1	1	0	0	1	1	5	5	0	1	0	4	3	4	4
143	1	23	湖北-武汉	吉林-长春	5	5	0	0	0	0	1	0	0	0	0	1	2	1	1	0	1	0	5	1	1	1	1	1	0	1	1	1	1	1	0	0	1	1	5	5	1	1	0	5	1	5	5
144	1	19	湖北-武汉	湖北-潜江	2	3	0	0	0	0	1	0	0	0	0	1	2	1	1	0	1	0	5	1	1	1	1	0	0	1	1	1	1	1	0	0	1	1	2	2	1	1	0	5	3	4	5
145	2	21	湖北-武汉	河南-郑州	4	5	0	0	0	0	1	0	0	0	0	1	1	1	1	0	0	0	5	1	1	1	1	1	0	1	1	1	0	1	0	0	1	1	5	5	1	1	0	4	3	5	4
146	1	21	湖北-武汉	湖北-十堰	2	3	0	0	0	0	1	0	0	0	0	1	3	1	1	0	0	0	5	0	1	1	1	0	0	1	1	1	1	1	0	0	1	1	5	5	1	1	0	4	1	5	5
147	2	25	山东-济南	山东-日照	8	1	0	0	0	0	1	0	1	0	0	0	1	1	0	0	1	0	3	1	1	1	1	0	0	1	1	1	1	1	0	0	1	1	3	5	0	1	0	5	3	5	5
148	2	25	吉林-长春	河南-南阳	7	5	0	0	0	0	1	0	0	0	0	1	1	1	1	0	1	0	5	1	1	1	1	1	0	1	1	1	1	1	0	0	1	1	3	3	1	1	0	4	2	3	4
149	2	24	吉林-长春	湖北-黄冈	7	5	0	0	0	0	1	0	0	0	1	0	1	1	1	0	1	0	5	1	1	1	1	1	0	1	1	1	1	1	0	0	1	1	5	5	1	1	0	4	3	4	4
150	2	19	湖北-武汉	江苏-苏州	1	6	0	0	0	0	1	0	0	0	0	1	1	1	1	0	1	0	5	1	1	1	1	1	0	1	1	1	1	1	0	0	1	1	3	5	1	1	0	4	3	2	4
151	2	20	甘肃-兰州	甘肃-白银	2	5	0	0	0	0	1	0	0	0	0	1	1	1	1	0	1	0	4	1	1	1	1	1	0	1	1	1	1	1	0	0	1	1	5	5	1	1	0	4	3	4	5
152	2	21	湖北-鄂州	贵州-遵义	2	5	0	0	0	0	1	0	0	0	0	1	2	1	1	0	1	0	2	1	1	1	1	1	0	1	1	1	1	1	0	0	1	1	4	3	1	1	0	5	3	5	4
153	1	24	浙江-杭州	河南-洛阳	7	2	0	0	0	0	1	0	0	0	0	1	2	1	1	0	1	0	5	0	1	1	0	0	0	1	1	1	0	1	0	0	0	0	3	3	1	1	0	4	3	4	4
154	1	24	湖北-武汉	湖北-武汉	7	5	0	0	0	0	1	0	0	0	0	1	1	1	1	0	0	0	5	1	1	1	1	0	0	1	1	1	1	1	0	0	0	1	5	5	1	1	0	5	1	5	4
155	2	26	湖北-武汉	河南-郑州	7	5	0	0	0	0	1	0	0	0	0	1	2	1	0	0	0	0	5	1	1	1	1	1	0	1	1	1	1	1	0	0	1	1	4	4	1	1	0	4	2	2	5
156	2	21	湖北-鄂州	贵州-遵义	2	5	0	0	0	0	1	0	0	0	0	1	2	1	1	0	1	0	2	1	1	1	0	1	0	1	1	1	1	1	0	0	1	0	5	5	1	1	0	5	3	5	5
157	1	30	湖北-鄂州	湖北-天门	2	5	0	0	0	0	1	0	0	0	0	1	2	1	1	0	1	0	4	1	1	1	1	0	0	1	1	1	1	1	1	1	1	1	3	3	1	1	0	5	4	4	5
158	1	19	湖北-武汉	四川-德阳	2	3	0	0	0	0	1	0	0	0	0	1	2	1	1	0	0	0	4	1	1	0	1	0	0	1	1	1	1	1	0	0	1	1	4	5	1	1	0	5	3	3	5
159	1	25	山东-济南	山东-济南	8	3	0	0	0	0	1	0	0	0	0	1	1	1	1	0	1	0	5	1	1	1	1	1	0	1	1	1	1	1	0	0	1	1	3	3	1	1	0	5	3	4	5
160	2	24	香港-九龙	香港-九龙	10	2	0	0	0	0	1	0	0	0	0	1	1	1	0	0	0	0	5	1	1	1	1	0	0	1	1	1	1	1	0	0	1	1	2	3	1	1	0	3	3	4	4
161	2	25	湖北-武汉	青海-西宁	8	5	0	0	0	0	1	0	0	0	0	1	1	1	1	0	1	0	5	1	1	1	1	1	0	1	1	1	1	1	0	0	0	0	5	5	1	1	0	4	3	5	3
162	1	21	湖北-武汉	内蒙古-巴彦淖尔	3	3	0	0	0	0	1	0	0	0	0	1	1	1	1	0	1	0	5	1	1	1	1	1	0	1	1	1	1	1	0	0	1	1	5	5	1	1	0	1	1	5	5
163	1	24	湖北-武汉	湖北-武汉	5	5	0	0	0	0	1	0	0	0	0	1	2	1	1	0	1	0	5	1	1	1	1	1	0	1	1	1	1	1	1	1	1	0	5	5	1	1	0	4	2	4	4
164	2	19	湖北-鄂州	湖北-黄冈	2	5	0	0	0	0	1	0	0	0	0	1	1	1	0	0	1	0	4	1	1	1	1	1	0	1	1	1	1	1	0	0	1	1	4	4	1	1	0	4	3	5	4
165	2	22	湖北-鄂州	甘肃-庆阳	2	5	0	0	0	0	1	0	0	0	0	1	1	1	1	0	0	0	1	1	1	1	1	1	0	1	1	1	1	1	0	0	1	1	3	3	1	1	0	4	3	4	4
166	1	23	甘肃-兰州	甘肃-平凉	4	3	0	0	0	0	1	0	0	0	0	1	1	1	1	0	0	0	4	1	1	1	1	1	0	1	1	1	0	1	0	0	1	1	3	3	1	1	0	5	3	4	4
167	1	19	湖北-武汉	湖北-荆州	2	1	0	0	0	1	1	0	0	0	1	1	2	1	1	0	1	0	5	1	1	1	1	1	0	1	1	1	1	1	0	0	1	1	3	5	1	1	0	4	3	5	4
168	2	18	湖北-鄂州	湖北-随州	2	5	0	0	0	0	1	0	0	0	0	1	1	1	1	0	1	0	5	1	1	1	1	1	0	1	1	1	1	1	0	0	1	1	5	5	1	1	0	5	1	5	5
169	1	32	湖北-武汉	湖北-武汉	11	3	0	0	0	0	1	0	0	0	0	1	2	1	0	0	0	0	5	1	1	1	1	1	0	1	1	1	1	1	1	0	1	1	3	3	1	1	0	5	3	4	4
170	1	18	湖北-武汉	江西-南昌	1	3	0	0	0	0	1	0	0	0	0	1	1	1	1	0	1	0	5	1	1	1	0	0	0	1	1	1	1	1	0	0	0	1	3	4	1	1	0	4	3	4	4
171	1	20	湖北-武汉	湖北-十堰	2	3	0	0	0	0	1	0	0	0	0	1	1	1	1	0	1	0	4	0	1	1	1	1	0	1	1	1	0	1	0	0	0	0	2	2	1	1	0	2	4	2	3
172	1	20	湖北-武汉	江苏-扬州	2	3	0	0	0	0	1	0	0	0	0	1	2	1	1	0	1	0	5	1	1	1	1	1	0	1	1	1	1	1	0	0	1	1	2	2	1	1	0	4	2	2	4
173	2	24	湖北-武汉	湖北-武汉	6	5	0	0	0	0	1	1	0	0	0	0	1	1	0	0	1	0	5	1	1	1	1	1	0	1	1	1	1	1	0	0	1	1	4	4	1	1	0	5	4	5	4
174	1	22	湖北-武汉	河南-许昌	4	2	0	0	0	0	1	0	0	0	0	1	2	1	0	0	1	0	5	1	1	0	1	0	0	1	1	1	1	1	0	0	1	0	4	2	1	1	0	4	3	3	4
175	2	20	湖北-武汉	湖北-武汉	3	2	0	0	0	1	1	0	0	0	0	1	1	1	1	0	1	0	5	1	1	1	1	1	0	1	1	1	1	1	0	1	1	1	5	5	1	1	0	5	2	4	4
176	2	20	湖北-武汉	辽宁-本溪	2	6	0	0	0	0	1	0	0	0	0	1	1	1	1	1	1	0	4	1	1	1	1	1	0	1	1	1	1	1	0	0	1	1	4	4	0	1	0	5	2	4	5
177	2	23	湖北-武汉	河南-信阳	4	5	0	0	0	0	1	0	0	0	0	1	2	1	1	0	1	0	5	1	1	1	1	1	0	1	1	1	1	1	0	0	1	1	5	5	1	1	0	5	3	5	5
178	2	24	湖北-武汉	湖北-荆州	7	5	0	0	0	0	1	0	0	0	0	1	2	1	1	0	1	0	5	1	1	1	1	1	0	1	1	1	1	1	0	0	1	1	4	5	1	1	0	5	3	4	4
179	1	20	湖北-武汉	河南-信阳	4	3	0	0	0	0	1	0	0	0	0	1	1	1	1	0	1	0	4	1	1	1	1	1	0	1	1	1	0	1	0	0	1	1	3	3	0	1	0	5	3	4	4
180	1	20	湖北-鄂州	湖北-孝感	2	5	0	0	0	0	1	0	0	0	0	1	1	1	1	0	1	0	4	1	1	1	1	0	0	1	1	1	1	1	0	0	1	0	5	5	0	1	0	5	3	5	5
181	2	21	湖北-鄂州	甘肃-定西	2	5	0	0	0	0	1	0	0	0	0	1	1	1	1	1	0	0	3	1	1	1	0	1	0	1	1	1	1	1	0	0	1	1	4	5	1	1	0	4	3	5	4
182	1	21	山东-泰安	山东-泰安	2	2	0	0	0	0	1	0	0	0	0	1	1	1	0	0	1	0	5	1	1	1	1	1	0	1	1	1	1	1	0	0	1	1	2	5	1	1	0	5	3	4	4
183	2	19	湖北-鄂州	重庆-酉阳土家族苗族自治县	2	5	0	0	0	0	1	0	0	0	0	1	3	1	1	0	1	0	5	1	1	1	0	0	0	1	1	1	1	1	0	0	1	1	3	5	1	1	0	4	3	4	5
184	1	19	湖北-武汉	湖北-黄冈	2	3	0	0	0	0	1	0	0	0	0	1	1	1	1	0	0	0	5	1	1	1	1	0	0	1	1	1	0	1	0	0	1	1	3	3	1	1	0	5	3	4	4
185	1	20	湖北-孝感	湖北-孝感	2	5	0	0	0	0	1	0	0	0	0	1	1	1	1	0	1	0	4	1	1	1	1	0	0	1	1	1	1	1	0	0	0	0	5	5	1	1	0	3	3	5	5
186	1	20	湖北-武汉	湖北-武汉	2	3	0	0	0	0	1	0	0	0	0	1	1	1	1	0	1	0	5	1	1	1	1	1	0	1	1	1	1	1	0	0	1	1	4	4	0	1	0	4	2	5	2
187	1	20	湖北-武汉	广西-贵港	2	3	0	0	0	0	1	0	0	0	0	1	1	1	1	0	0	0	5	1	1	1	1	1	0	1	1	1	1	1	0	0	1	1	4	5	1	1	0	5	2	5	4
188	2	19	湖北-武汉	湖北-孝感	2	1	0	0	0	0	1	0	0	0	0	1	1	1	1	0	1	0	5	1	1	1	1	1	0	1	1	1	1	1	0	0	1	1	2	5	1	1	0	4	2	5	5
189	2	18	湖北-武汉	福建-漳州	1	1	0	0	0	0	1	0	0	0	0	1	1	1	1	0	1	0	4	1	1	1	0	0	0	1	1	1	1	1	0	0	1	1	4	4	1	1	0	4	3	5	4
190	1	25	北京-海淀区	北京-昌平区	6	1	0	0	0	0	1	0	0	0	0	1	1	1	1	0	0	0	5	1	1	1	1	1	0	1	1	1	1	1	0	0	1	1	4	4	1	1	0	5	3	5	5
191	2	20	湖北-武汉	湖北-宜昌	3	1	0	0	0	0	1	0	0	0	1	0	2	1	0	0	1	0	4	0	1	1	1	1	0	1	1	1	1	1	0	0	1	1	3	3	0	1	0	3	3	2	4
192	1	21	湖北-武汉	广东-东莞	3	3	0	0	0	0	1	0	0	0	0	1	1	1	1	0	1	0	5	1	1	1	0	0	0	1	1	1	1	1	0	0	1	1	2	2	1	1	0	4	3	3	3
193	1	22	湖北-武汉	吉林-吉林	2	3	0	0	0	0	1	0	0	0	0	1	1	1	1	0	1	0	5	1	1	1	1	1	0	1	1	1	1	1	0	1	1	1	2	2	1	1	0	4	3	5	5
194	2	21	湖北-武汉	江苏-常州	3	3	0	0	0	0	1	0	0	0	0	1	1	1	1	0	1	0	5	1	1	1	1	1	0	1	1	1	1	1	0	0	1	1	5	5	1	1	0	5	2	5	4
195	1	20	湖北-武汉	湖北-武汉	3	3	0	0	0	1	0	0	0	0	0	1	1	1	1	0	1	0	4	1	1	1	1	1	0	1	1	1	1	1	1	1	1	1	2	2	0	1	0	4	3	5	4
196	1	21	湖北-武汉	湖南-岳阳	3	3	0	0	0	0	1	0	0	0	0	1	1	1	1	0	0	0	3	1	0	1	1	1	0	1	1	1	1	1	0	0	1	1	5	5	0	1	0	5	1	5	5
197	2	23	湖北-武汉	四川-成都	3	3	0	0	0	0	1	0	0	0	0	1	1	1	1	0	1	0	4	1	1	1	1	1	0	1	1	1	1	1	0	0	0	1	3	1	1	1	0	1	3	4	5
198	1	21	湖北-武汉	河北-衡水	3	3	0	0	0	0	1	0	0	0	0	1	1	1	1	0	1	0	5	1	1	1	1	1	1	1	1	1	1	1	0	0	1	1	4	5	1	1	0	4	2	4	3
199	1	21	湖北-武汉	湖北-黄石	3	3	0	0	0	0	1	0	0	0	0	1	1	1	0	0	1	0	4	1	1	1	1	0	0	1	1	1	1	1	0	0	1	1	5	5	1	1	0	5	2	5	2
200	1	20	湖北-武汉	湖北-黄冈	3	3	0	0	0	0	1	0	0	0	0	1	1	1	1	0	0	0	4	1	1	1	1	0	0	1	1	1	1	1	0	0	1	1	3	5	1	1	0	5	2	5	5
201	2	19	湖北-武汉	湖北-随州	2	1	0	0	0	0	1	0	0	0	0	1	1	1	1	0	0	0	4	1	1	1	1	1	0	1	1	1	1	1	0	0	1	1	3	5	0	1	0	4	3	4	4
202	1	21	湖北-武汉	安徽-合肥	3	3	0	0	0	0	1	0	0	0	0	1	1	1	1	0	1	0	5	1	1	1	1	1	0	1	1	1	1	1	0	0	1	1	3	4	1	1	0	4	3	5	5
203	1	20	湖北-武汉	河南-南阳	3	3	0	0	0	0	1	0	0	0	0	1	2	1	1	0	1	0	5	1	1	1	1	1	0	1	1	1	1	1	0	0	1	1	3	3	1	1	0	4	3	5	5
204	1	20	湖北-武汉	安徽-阜阳	3	3	0	0	0	0	1	0	0	0	0	1	1	1	1	0	0	0	4	1	1	0	1	0	0	1	1	1	0	1	0	0	1	1	2	4	1	1	0	4	3	4	4
205	2	22	湖北-武汉	河北-石家庄	3	3	0	0	0	0	1	0	0	0	0	1	1	1	1	0	0	0	5	1	1	1	1	1	0	1	1	1	1	1	0	0	1	1	3	5	1	1	0	4	2	4	4
206	1	20	湖北-武汉	四川-达州	3	3	0	0	0	0	1	0	0	0	0	1	2	1	1	0	1	0	5	1	1	1	1	0	0	1	1	1	1	1	0	0	1	1	4	5	0	1	0	5	3	4	3
207	1	20	湖北-武汉	湖南-长沙	3	3	0	0	0	0	1	0	0	0	0	1	1	1	1	0	1	0	5	1	1	1	1	0	0	1	1	1	1	1	0	0	1	1	3	5	1	1	0	5	2	4	5
208	2	21	湖北-武汉	黑龙江-佳木斯	3	3	0	0	0	0	1	0	0	0	0	1	2	1	1	0	1	0	5	1	1	1	1	1	0	1	1	1	1	1	0	0	1	1	3	3	1	1	0	4	3	5	5
209	1	20	湖北-武汉	安徽-合肥	3	3	0	0	0	0	1	0	0	0	0	1	2	1	1	0	1	0	4	1	1	1	1	0	0	1	1	1	1	1	0	0	1	1	5	5	1	1	0	4	3	4	5
210	2	19	湖北-鄂州	湖北-武汉	2	5	0	0	0	0	1	0	0	0	0	1	1	1	1	1	1	0	4	1	1	1	1	1	0	1	1	1	1	1	0	0	1	1	4	5	1	1	0	4	2	4	3
211	2	22	湖北-武汉	湖北-武汉	4	5	0	0	0	0	1	0	0	0	0	1	2	1	1	0	1	0	4	1	1	0	1	0	0	1	1	1	1	1	0	0	0	1	5	5	0	1	0	5	3	4	5
212	2	22	湖北-武汉	河南-许昌	4	5	0	0	0	0	1	0	0	0	0	1	1	1	1	0	0	0	5	1	1	1	0	0	0	1	1	1	0	0	0	0	0	0	3	5	1	0	0	5	3	4	3
213	1	20	湖北-武汉	四川-成都	3	3	0	0	0	0	1	0	0	0	0	1	1	1	1	0	1	0	4	1	1	1	0	0	0	1	1	1	1	1	0	0	1	0	5	5	1	1	0	5	1	5	2
214	2	20	湖北-武汉	陕西-西安	3	3	0	0	0	0	1	0	0	0	0	1	2	1	0	0	1	0	4	1	1	1	1	1	0	1	1	1	1	1	0	0	1	1	5	5	1	1	0	4	3	4	4
215	2	21	湖北-武汉	贵州-铜仁	3	3	0	0	0	0	1	0	0	0	0	1	1	1	1	0	1	0	5	1	1	1	1	1	0	1	1	1	1	1	0	0	0	1	3	3	1	1	0	5	3	1	5
216	1	25	山东-济南	山东-济南	7	1	0	0	0	0	1	0	0	0	0	1	1	1	1	0	1	0	5	1	1	1	1	1	0	1	1	1	1	1	1	1	1	1	5	5	1	1	0	5	3	5	5
217	1	20	湖北-武汉	湖北-武汉	3	3	0	0	0	0	1	0	0	0	0	1	1	1	0	0	1	0	4	0	1	1	0	0	0	1	1	1	0	1	0	0	0	1	3	3	1	1	0	4	3	5	4
218	1	21	湖北-武汉	广东-广州	3	3	0	0	0	0	1	0	0	0	0	1	2	1	0	0	1	0	4	1	1	1	1	1	0	1	1	1	1	1	0	0	1	1	4	5	1	1	0	4	3	5	4
219	2	19	湖北-武汉	广西-百色	2	2	0	0	0	0	1	0	0	0	0	1	1	1	1	0	0	0	4	1	1	1	1	0	0	1	1	1	1	1	0	0	1	1	2	2	1	1	0	3	3	2	4
220	2	21	湖北-武汉	新疆-巴音郭楞	3	3	0	0	0	0	1	0	0	0	0	1	1	1	1	0	1	0	5	1	1	1	1	1	0	1	1	1	1	1	0	0	0	1	3	5	1	1	0	4	2	4	4
221	2	19	湖北-武汉	湖北-荆州	3	3	0	0	0	0	1	0	0	0	0	1	2	1	1	0	0	0	5	1	1	1	0	0	0	1	1	1	1	1	0	0	1	1	5	5	1	1	0	5	3	5	4
222	2	20	湖北-武汉	青海-西宁	3	3	0	0	0	0	1	0	0	0	0	1	2	1	1	0	1	0	5	1	1	1	1	1	0	1	1	1	1	1	0	0	1	1	2	2	1	1	0	4	3	5	5
223	2	19	湖北-武汉	湖北-荆州	3	3	0	0	0	0	1	0	0	0	0	1	1	1	0	0	0	0	5	1	1	1	1	1	0	1	1	1	0	1	0	0	1	1	3	5	1	1	0	5	3	5	3
224	2	22	湖北-武汉	广西-柳州	3	3	0	0	0	0	1	0	0	0	0	1	1	1	1	0	1	0	5	1	1	1	1	1	0	1	1	1	1	1	0	0	1	1	3	5	1	1	0	5	3	5	5
225	2	21	湖北-武汉	江苏-镇江	3	3	0	0	0	0	1	0	0	0	0	1	1	1	1	0	1	0	5	1	1	1	1	1	0	1	1	1	1	1	0	0	1	1	5	5	1	1	0	4	2	4	4
226	1	20	湖北-武汉	湖南-邵阳	1	1	0	0	0	0	1	0	0	0	0	1	1	1	1	0	1	0	5	1	1	1	1	0	0	1	0	1	0	1	0	0	1	1	3	3	1	0	0	4	3	4	4
227	1	21	湖北-武汉	湖北-武汉	4	5	0	0	0	1	0	0	0	0	1	0	2	1	0	0	1	0	4	1	1	1	1	1	0	1	1	1	1	1	0	0	1	1	5	5	1	1	0	5	3	5	5
228	2	19	湖北-武汉	湖南-长沙	2	6	0	0	0	0	1	0	0	0	0	1	2	1	1	0	0	0	5	1	1	1	1	1	0	1	1	1	1	1	0	0	1	1	2	2	1	1	0	4	3	4	4
229	1	22	湖北-武汉	湖北-襄阳	4	2	0	0	0	0	1	0	0	0	0	1	2	1	0	0	1	0	5	1	1	1	1	1	0	1	1	1	1	1	0	0	1	1	2	4	1	1	0	5	3	2	4
230	1	20	湖北-武汉	湖北-武汉	1	1	0	0	0	0	1	0	0	0	0	1	1	1	1	0	1	0	4	1	1	1	1	1	0	1	1	1	1	1	0	0	0	1	3	4	1	1	0	3	3	3	3
231	1	23	湖北-武汉	江苏-宿迁	5	5	0	0	0	0	1	0	0	0	0	1	1	1	1	0	1	0	5	1	1	1	1	1	0	1	1	1	1	1	0	0	1	1	5	4	1	1	0	5	3	5	5
232	2	19	湖北-鄂州	甘肃-平凉	2	5	0	0	0	0	1	0	0	0	0	1	1	1	1	0	1	0	3	1	1	1	1	1	0	1	1	1	1	1	0	0	0	1	2	3	1	1	0	4	3	5	5
233	2	23	湖北-武汉	湖北-宜昌	3	3	0	0	0	0	1	0	0	0	0	1	1	1	1	0	0	0	4	1	1	1	1	0	0	1	1	1	1	1	0	0	1	1	3	3	1	1	0	4	3	2	4
234	1	21	湖北-鄂州	湖北-恩施	2	5	0	0	0	0	1	0	0	0	0	1	1	1	1	1	1	0	4	1	1	1	1	1	0	1	1	1	1	1	0	0	1	1	2	4	0	1	0	4	2	5	5
235	2	21	湖北-武汉	山东-潍坊	4	5	0	0	0	0	1	0	0	0	0	1	1	1	1	0	0	0	5	1	1	1	1	1	0	1	1	1	1	1	0	0	1	1	5	5	1	1	0	5	3	4	4
236	1	21	湖北-武汉	山东-菏泽	4	5	0	0	0	0	1	0	0	0	0	1	1	1	1	0	1	0	5	1	1	1	1	1	0	1	1	1	1	1	0	0	1	1	5	5	1	1	0	5	2	4	2
237	1	21	湖北-武汉	湖北-仙桃	3	3	0	0	0	0	1	0	0	0	0	1	1	1	0	0	0	0	5	1	1	1	1	1	0	1	1	1	1	1	1	0	1	1	2	3	1	1	0	4	3	5	4
238	1	19	湖北-武汉	湖北-仙桃	3	3	0	0	0	0	1	0	0	0	0	1	1	1	0	0	0	0	4	0	1	1	1	0	0	1	1	1	1	1	0	0	1	1	3	4	1	1	0	4	3	4	5
239	1	20	湖北-武汉	安徽-合肥	3	3	0	0	0	0	1	0	0	0	0	1	1	1	1	1	1	0	5	1	1	1	1	1	0	1	1	1	1	1	0	0	1	1	4	4	1	1	0	5	1	5	2
240	2	22	湖北-武汉	河南-驻马店	4	5	0	0	0	0	1	0	0	0	0	1	2	1	1	0	0	0	5	1	1	1	1	1	0	1	1	1	1	1	0	0	0	0	5	5	1	1	0	4	3	5	5
241	1	20	湖北-武汉	湖南-常德	4	5	0	0	0	0	1	0	0	0	0	1	1	1	0	0	1	0	5	1	1	1	1	1	0	1	1	1	1	0	0	0	1	0	5	3	1	0	0	5	4	4	5
242	1	21	湖北-武汉	福建-厦门	3	3	0	0	0	0	1	0	0	0	0	1	1	1	1	0	1	0	5	1	1	1	1	1	0	1	1	1	1	1	0	0	0	1	3	4	1	1	0	5	3	4	4
243	2	23	湖北-武汉	吉林-松原	5	5	0	0	0	0	1	1	0	0	0	0	1	1	1	0	1	0	5	1	1	1	1	1	0	1	1	1	1	1	0	0	1	1	5	5	1	1	0	4	1	4	4
244	1	21	湖北-武汉	河南-安阳	3	3	0	0	0	0	1	0	0	0	0	1	1	1	1	0	1	0	3	1	1	1	1	1	0	1	1	1	1	1	0	0	1	1	5	5	1	1	0	5	1	4	5
245	2	19	湖北-武汉	河南-南阳	3	3	0	0	0	0	1	0	0	0	0	1	2	1	1	0	0	0	4	1	1	1	1	1	0	1	1	1	1	1	0	0	0	0	2	2	1	1	0	4	3	4	5
246	1	20	湖北-鄂州	湖北-黄石	2	5	0	0	0	0	1	0	0	0	0	1	1	1	1	0	1	0	3	1	1	1	1	1	0	1	1	1	1	1	0	0	1	1	5	5	1	0	0	4	3	4	5
247	1	20	湖北-鄂州	湖北-黄石	2	5	0	0	0	0	1	0	0	0	0	1	1	1	1	0	1	0	4	1	1	1	1	0	0	1	0	1	0	1	0	0	0	1	3	5	1	1	0	4	4	5	5
248	1	21	湖北-武汉	湖北-武汉	4	5	0	0	0	0	1	0	0	0	0	1	1	1	1	0	1	0	5	1	1	1	1	1	0	1	1	1	1	1	0	0	1	1	5	5	0	1	0	5	3	2	5
249	2	20	湖北-武汉	湖南-株洲	3	3	0	0	0	0	1	0	0	0	0	1	1	1	1	0	0	0	5	1	1	1	1	0	0	1	1	1	1	1	0	0	1	1	5	5	1	1	0	4	1	4	5
250	2	19	湖北-鄂州	湖北-天门	2	2	0	0	0	0	1	0	0	0	0	1	2	1	1	0	1	0	5	1	1	1	1	0	0	1	1	1	1	1	0	0	1	1	4	4	1	1	0	4	3	4	5
251	2	20	湖北-武汉	内蒙古-赤峰	3	1	0	0	0	0	1	0	0	0	0	1	1	1	1	0	0	0	4	1	1	1	1	1	0	1	1	1	1	1	0	0	1	1	3	4	1	1	0	4	2	4	4
252	2	21	湖北-武汉	湖北-随州	3	1	0	0	0	0	1	0	0	0	0	1	1	1	1	0	1	0	5	1	1	1	1	1	0	1	1	1	1	1	0	0	1	1	4	4	1	1	0	4	3	5	4
253	2	20	湖北-鄂州	河南-驻马店	2	5	0	0	0	0	1	0	0	0	0	1	1	1	1	0	1	0	3	1	1	1	1	1	0	1	1	1	1	1	0	0	1	1	4	4	1	1	0	4	2	5	5
254	1	20	湖北-鄂州	湖北-随州	2	5	0	0	0	0	1	0	0	0	0	1	2	1	1	0	1	0	5	1	1	1	1	0	0	1	1	1	1	1	0	0	1	1	3	3	1	1	0	4	3	2	4
255	2	20	湖北-武汉	湖北-荆州	4	5	0	0	0	0	1	0	0	0	0	1	1	1	1	0	1	0	5	1	1	1	1	0	0	1	1	1	1	1	0	0	1	1	5	4	1	1	0	4	3	5	4
256	2	19	湖北-鄂州	湖北-黄冈	2	5	0	0	0	0	1	0	0	0	0	1	1	1	1	0	0	0	5	1	1	0	1	0	0	1	1	1	1	1	0	0	1	1	5	5	1	1	0	4	2	4	5
257	1	24	湖北-鄂州	广东-汕尾	2	5	0	0	0	0	1	0	0	0	0	1	2	1	1	0	0	0	5	1	1	1	1	0	0	1	1	1	1	1	0	0	1	1	2	5	1	1	0	4	3	4	4
258	1	24	湖北-武汉	江西-南昌	8	2	0	0	0	1	0	0	0	0	0	1	2	1	1	0	1	0	4	1	1	1	1	0	0	1	1	1	1	1	0	0	1	1	4	4	1	1	0	5	2	4	4
259	1	20	湖北-武汉	甘肃-张掖	3	3	0	0	0	0	1	0	0	0	0	1	1	1	1	0	1	0	4	1	1	1	1	1	0	1	1	1	1	1	0	0	1	1	3	3	1	1	0	4	2	2	3
260	2	25	北京-海淀区	黑龙江-哈尔滨	7	5	0	0	0	0	1	0	0	0	0	1	1	1	1	0	0	0	5	1	1	1	1	1	0	1	1	1	1	1	0	0	0	0	2	2	0	1	0	5	3	4	5
261	2	18	湖北-武汉	湖北-神农架	2	3	0	0	0	0	1	0	0	0	0	1	1	1	1	0	0	0	5	1	1	1	0	0	0	1	1	1	1	1	0	0	1	1	5	5	1	0	0	4	3	4	1
262	2	24	湖北-武汉	湖北-宜昌	7	3	0	0	0	1	0	0	0	0	0	1	1	1	1	0	1	0	5	1	1	1	1	1	0	1	1	1	1	1	0	0	1	1	4	5	1	1	0	5	3	4	5
263	1	24	北京-海淀区	北京-海淀区	9	3	0	0	0	0	1	0	0	0	0	1	1	1	1	0	1	0	5	1	1	1	1	0	0	1	1	1	1	1	0	0	1	1	4	4	1	1	0	4	3	4	4
264	1	23	湖北-武汉	湖北-咸宁	4	5	0	0	1	0	0	0	0	1	0	0	2	1	1	0	1	0	5	1	1	1	1	1	0	1	1	1	1	1	1	0	1	1	5	5	1	1	0	4	3	4	5
265	2	20	湖北-鄂州	湖北-孝感	2	5	0	0	0	0	1	0	0	0	0	1	1	1	1	0	1	0	5	1	1	1	1	0	0	1	1	1	1	1	0	0	1	1	3	5	1	1	0	4	2	5	4
266	2	20	湖北-武汉	江西-宜春	2	3	0	0	0	0	1	0	0	0	0	1	1	1	1	0	0	0	5	1	1	1	1	1	0	1	1	1	0	1	0	0	1	1	2	2	1	1	0	4	2	4	4
267	2	24	湖北-武汉	湖南-长沙	7	5	0	0	0	0	1	0	0	0	0	1	1	1	0	0	1	0	4	1	1	1	1	1	0	1	1	1	1	1	0	0	1	1	5	5	1	1	0	5	3	2	5
268	2	20	湖北-鄂州	湖北-随州	2	5	0	0	0	0	1	0	0	0	0	1	1	1	1	0	1	0	5	1	1	1	1	1	0	1	1	1	1	1	0	0	1	1	4	4	1	1	0	4	4	5	5
269	2	20	湖北-鄂州	湖北-荆门	2	5	0	0	0	0	1	0	0	0	0	1	1	1	0	0	0	0	5	1	1	1	1	0	0	1	0	1	0	1	0	0	0	1	5	5	1	1	0	3	3	4	5
270	1	20	湖北-鄂州	湖北-恩施	2	5	0	0	0	0	1	0	0	0	0	1	1	1	1	1	1	0	4	1	1	1	1	1	0	1	1	1	1	1	0	0	1	1	4	4	1	1	0	4	3	5	4
271	2	22	河北-石家庄	河北-唐山	4	5	0	0	0	0	1	0	0	0	0	1	1	1	0	0	1	0	6	0	1	0	0	1	0	0	1	0	1	0	0	0	0	0	1	5	0	1	0	2	2	3	4
272	2	20	湖北-鄂州	四川-内江	2	5	0	0	0	0	1	0	0	0	0	1	2	1	0	0	1	0	5	1	1	1	1	1	0	1	0	1	1	1	0	0	1	1	5	5	1	1	0	4	3	4	5
273	1	21	湖北-武汉	湖南-邵阳	4	5	0	0	0	0	1	0	0	0	0	1	2	1	1	0	1	0	5	1	1	1	1	1	0	1	1	1	1	1	0	0	1	1	5	5	1	1	0	4	3	4	5
274	1	25	吉林-长春	河南-焦作	4	3	0	0	0	0	1	0	0	0	0	1	1	1	1	0	1	0	5	1	1	1	1	0	0	1	1	1	1	1	0	0	1	1	3	4	0	1	0	5	1	4	4
275	2	20	湖北-武汉	湖北-孝感	3	3	0	0	0	0	1	0	0	0	0	1	2	1	1	0	1	0	5	1	1	1	1	1	0	1	1	1	1	1	0	0	1	1	5	5	1	1	0	5	3	3	4
276	1	21	湖北-武汉	四川-广安	3	3	0	0	0	0	1	0	0	0	0	1	1	1	1	0	1	0	3	1	1	1	1	1	0	1	1	1	1	1	0	0	1	1	2	3	0	1	0	5	3	5	5
277	1	20	湖北-武汉	湖北-孝感	3	3	0	0	0	1	0	0	0	0	1	0	1	1	1	0	1	0	5	1	1	1	1	1	0	1	1	1	0	1	0	0	1	1	4	4	1	1	0	4	3	2	4
278	1	21	湖北-武汉	重庆-合川区	3	2	0	0	0	0	1	0	0	0	0	1	2	1	1	0	0	0	4	0	1	1	0	0	0	1	1	1	1	1	0	0	1	1	3	3	1	1	0	4	3	4	4
279	1	21	湖北-鄂州	湖北-黄冈	2	5	0	0	0	0	1	0	0	0	0	1	1	1	1	0	0	0	5	1	1	1	1	1	0	1	1	1	1	1	0	1	1	1	5	5	1	1	0	5	2	5	4
280	2	23	湖北-武汉	湖北-襄阳	4	5	0	0	0	0	1	0	0	0	0	1	1	1	1	0	1	0	4	1	1	0	1	0	0	1	1	1	1	1	1	0	1	1	5	5	1	1	0	5	3	1	5
281	2	22	湖北-鄂州	重庆-万州区	2	5	0	0	0	0	1	0	0	0	0	1	1	1	1	0	1	0	5	1	1	1	1	0	0	1	1	1	1	1	0	0	1	1	5	5	0	1	0	4	3	4	5
282	1	22	湖北-武汉	湖北-武汉	4	5	0	0	0	0	1	0	0	0	0	1	1	1	0	0	1	0	4	1	1	1	1	1	0	1	1	1	1	1	0	0	1	1	5	5	1	1	0	5	1	4	4
283	2	25	湖北-武汉	湖北-孝感	7	5	0	0	0	0	1	0	0	0	0	1	2	1	1	0	0	0	4	0	1	1	1	0	0	1	1	1	1	1	0	0	1	1	4	4	1	1	0	4	2	4	4
284	1	23	湖北-武汉	贵州-黔南	5	5	0	0	0	0	1	0	0	0	0	1	1	1	1	0	1	0	5	1	1	1	1	1	0	1	1	1	1	1	1	0	1	1	5	5	1	1	0	5	3	5	5
285	2	19	湖北-武汉	新疆-博尔塔拉	1	2	0	0	0	0	1	0	0	0	0	1	1	1	1	0	0	0	5	1	1	1	1	0	0	1	1	1	1	1	0	0	1	1	4	4	1	1	0	4	3	4	5
286	1	21	陕西-西安	陕西-西安	4	1	0	0	0	0	1	0	0	0	1	0	2	1	1	0	1	0	4	1	1	1	1	1	0	1	1	1	1	1	0	1	0	0	2	2	1	1	0	4	4	2	4
287	2	22	陕西-西安	云南-大理	4	1	0	0	0	0	1	0	0	0	0	1	2	1	1	0	1	0	5	1	1	1	1	1	0	1	1	1	1	1	0	0	1	1	2	2	1	1	0	4	3	4	4
288	1	18	湖北-武汉	湖北-武汉	2	2	0	0	0	0	1	0	0	0	0	1	1	1	1	0	0	0	4	1	1	1	1	0	0	1	1	1	1	1	0	0	0	1	3	3	1	1	0	4	3	2	4
289	1	22	陕西-西安	重庆-开州区	4	1	0	0	0	0	1	0	0	0	0	1	2	1	1	0	1	0	5	1	1	0	1	1	0	1	1	1	1	1	0	0	0	0	5	5	1	1	0	5	2	2	5
290	2	21	陕西-西安	陕西-西安	4	1	0	0	0	0	1	0	0	0	0	1	1	1	1	0	0	0	5	1	1	1	1	1	0	1	1	1	1	1	0	0	1	1	5	4	0	1	0	5	3	4	3
291	2	22	陕西-西安	黑龙江-哈尔滨	4	1	0	0	0	0	1	0	0	0	0	1	1	1	1	0	0	0	4	0	1	1	1	0	0	1	1	1	1	1	0	0	1	1	4	3	0	1	0	3	1	4	3
292	2	20	湖北-鄂州	湖北-十堰	2	5	0	0	0	0	1	0	0	0	0	1	1	1	1	1	1	0	5	1	1	1	1	1	0	1	1	1	1	1	0	0	1	1	3	3	1	1	0	4	1	2	4
293	1	22	陕西-西安	重庆-合川区	4	1	0	0	0	0	1	0	0	0	0	1	1	1	1	0	1	0	5	1	1	1	1	0	0	1	1	1	1	1	0	0	1	1	2	3	1	1	0	5	3	4	5
294	2	22	陕西-西安	陕西-西安	4	1	0	0	0	0	1	0	0	0	0	1	2	1	1	0	1	0	4	1	1	1	1	1	0	1	1	1	1	1	0	0	1	1	5	5	1	1	0	5	2	5	5
295	1	21	甘肃-兰州	甘肃-平凉	2	3	0	0	0	0	1	0	0	0	0	1	2	1	1	0	1	0	4	0	1	1	0	1	0	1	1	1	1	1	0	0	1	1	5	5	1	1	0	5	3	5	5
296	2	22	陕西-西安	新疆-伊犁	4	1	0	0	0	0	1	0	0	0	0	1	1	1	0	0	1	0	5	1	1	1	1	1	0	1	1	1	1	1	0	0	1	1	4	4	1	1	0	4	3	4	4
297	2	22	陕西-西安	陕西-咸阳	4	1	0	0	0	0	1	0	0	0	0	1	1	1	1	0	1	0	5	1	1	1	1	1	0	1	1	1	1	1	0	0	1	1	3	4	1	1	0	5	1	4	4
298	1	19	湖北-武汉	湖南-郴州	2	3	0	0	0	0	1	0	0	0	0	1	2	1	1	1	0	0	4	0	1	0	0	0	0	1	1	1	1	1	0	0	0	0	2	2	1	1	0	5	3	4	4
299	1	20	湖北-武汉	湖北-襄阳	3	3	0	0	0	0	1	0	0	0	0	1	1	1	1	0	1	0	5	1	1	1	1	1	0	1	1	1	1	1	0	0	1	1	5	4	1	1	0	5	3	5	4
300	1	21	湖北-武汉	湖南-怀化	3	3	0	0	0	0	1	0	0	0	0	1	2	1	1	0	1	0	5	1	1	1	1	0	0	1	1	1	1	1	0	0	0	1	3	4	1	1	0	5	3	4	4
301	1	22	湖北-武汉	甘肃-天水	3	3	0	0	0	0	1	0	0	0	0	1	2	1	0	0	1	0	5	0	1	1	0	0	0	1	1	1	1	1	0	0	1	1	5	5	1	1	0	5	3	5	4
302	1	20	湖北-鄂州	四川-达州	2	5	0	0	0	0	1	0	0	0	0	1	1	1	1	0	0	0	4	0	1	1	1	0	0	1	0	1	0	0	0	0	1	1	2	5	1	1	0	4	3	4	5
303	2	24	陕西-西安	黑龙江-哈尔滨	4	1	0	0	0	0	1	0	0	0	0	1	2	1	1	0	1	0	5	0	1	1	1	1	0	1	1	1	1	1	0	0	1	1	4	4	1	1	0	4	3	4	5
304	1	21	湖北-武汉	四川-巴中	3	3	0	0	0	0	1	0	0	0	0	1	1	1	0	0	1	0	4	1	1	0	0	0	0	1	1	1	0	1	0	0	1	1	5	5	1	1	0	5	3	5	5
305	2	20	湖北-鄂州	湖北-黄冈	2	5	0	0	0	0	1	0	0	0	0	1	1	1	1	1	0	0	3	1	1	1	0	1	0	1	1	1	1	1	0	0	0	1	2	4	1	1	0	4	3	4	5
306	1	20	湖北-武汉	广西-玉林	2	3	0	0	0	0	1	0	0	0	0	1	1	1	1	0	0	0	4	1	1	1	1	0	0	1	1	1	1	1	0	0	1	1	2	2	1	1	0	4	3	4	4
307	1	22	陕西-西安	海南-三亚	4	2	0	0	0	0	1	0	0	0	0	1	1	1	1	0	0	0	5	1	1	1	1	0	0	1	1	1	1	1	0	0	1	1	3	3	0	1	0	5	2	5	5
308	1	22	陕西-西安	山东-菏泽	4	1	0	0	0	0	1	0	0	0	0	1	1	1	1	0	1	0	5	1	1	1	1	1	0	1	1	1	0	0	0	0	0	0	4	4	1	1	0	5	3	5	4
309	2	20	北京-房山区	江西-上饶	4	1	0	0	0	0	1	0	0	0	0	1	2	1	1	1	1	0	3	1	1	1	1	1	0	1	1	1	1	1	0	0	1	1	3	3	1	1	0	5	3	4	4
310	1	20	湖北-武汉	湖北-武汉	2	3	0	0	0	1	0	0	0	0	1	0	1	1	0	0	1	0	4	0	1	1	1	1	0	1	1	1	0	1	0	0	0	1	5	5	1	1	0	4	4	4	5
311	1	23	陕西-西安	陕西-安康	4	1	0	0	0	0	1	0	0	0	0	1	1	1	1	0	0	0	3	1	1	1	1	1	0	1	1	1	1	1	0	0	0	0	2	2	1	1	0	5	3	5	5
312	1	21	湖北-武汉	湖北-恩施	3	3	0	0	0	0	1	0	0	0	0	1	2	1	0	0	0	0	4	0	1	1	0	0	0	1	1	1	1	1	0	0	0	1	2	3	0	0	1	5	3	4	4
313	2	22	陕西-西安	新疆-博尔塔拉	4	1	0	0	0	0	1	0	0	0	0	1	1	1	1	0	1	0	5	1	1	1	1	0	0	1	1	1	1	1	0	0	1	1	5	5	1	1	0	5	1	4	4
314	1	22	湖北-武汉	河南-安阳	3	3	0	0	0	0	1	0	0	0	0	1	1	1	1	0	1	0	5	1	1	1	1	1	0	1	1	1	1	1	0	0	1	1	3	3	1	1	0	5	3	4	5
315	2	21	甘肃-兰州	甘肃-庆阳	3	5	0	0	0	0	1	0	0	0	0	1	1	1	1	1	1	0	5	1	1	1	1	1	0	1	1	1	1	1	0	0	1	1	5	5	1	1	0	5	3	2	4
316	1	21	湖北-武汉	广西-玉林	3	3	0	0	0	0	1	0	0	0	0	1	1	1	1	0	1	0	4	1	1	0	0	0	0	1	1	1	1	1	0	0	0	0	3	5	1	1	0	5	1	4	5
317	2	23	陕西-西安	内蒙古-包头	4	2	0	0	0	0	1	0	0	0	0	1	1	1	1	0	1	0	4	1	1	1	1	0	0	1	1	1	1	1	0	0	1	0	4	4	1	1	0	4	2	4	4
318	2	22	陕西-西安	湖北-十堰	4	1	0	0	0	0	1	0	0	0	0	1	2	1	1	0	1	0	5	1	1	1	1	1	0	1	1	1	1	1	0	0	1	1	3	3	1	1	0	4	3	4	4
319	1	20	湖北-武汉	河南-信阳	3	3	0	0	0	0	1	0	0	0	0	1	2	1	1	0	1	0	5	1	1	1	1	1	0	1	1	1	1	1	0	0	1	1	4	5	1	1	0	5	2	4	4
320	1	22	陕西-西安	四川-巴中	4	1	0	0	0	0	1	0	0	0	0	1	1	1	1	0	0	0	5	1	1	1	0	0	0	1	1	1	1	1	0	0	1	1	4	4	1	1	0	5	3	4	4
321	1	20	山西-太原	内蒙古-赤峰	2	1	0	0	0	0	1	0	0	0	0	1	2	1	0	0	1	0	4	1	1	1	1	0	0	1	1	1	1	1	0	0	1	1	4	4	1	1	0	4	3	4	5
322	1	20	湖北-武汉	湖北-襄阳	2	3	0	0	0	1	0	0	0	0	0	1	2	1	1	0	1	0	4	1	1	1	1	0	0	1	1	1	0	1	0	0	0	1	4	4	0	1	0	5	2	4	5
323	1	21	湖北-武汉	湖北-襄阳	3	3	0	0	0	0	1	0	0	0	0	1	1	1	1	0	1	0	5	1	1	1	1	1	0	1	1	1	1	1	0	0	1	1	3	4	1	1	0	5	3	4	4
324	2	24	上海-徐汇区	甘肃-天水	7	5	0	0	0	0	1	0	0	0	0	1	2	1	1	0	0	0	5	1	1	1	1	1	0	1	1	1	1	1	0	0	0	1	4	4	1	1	0	5	3	5	5
325	2	21	陕西-西安	陕西-渭南	4	1	0	0	0	0	1	0	1	0	0	0	1	1	1	0	1	0	5	1	1	1	1	1	0	1	1	1	1	1	0	0	1	1	5	1	1	1	0	4	3	4	5
326	2	22	陕西-西安	陕西-汉中	4	1	0	0	0	0	1	0	0	0	0	1	1	1	1	0	1	0	4	1	1	1	1	1	0	1	1	1	1	1	0	0	1	0	2	3	1	1	0	4	3	5	5
327	2	19	湖北-武汉	湖北-宜昌	1	1	0	0	0	0	1	0	0	0	0	1	2	1	0	0	1	0	5	1	1	1	1	1	0	1	1	1	0	1	0	0	1	0	5	5	1	1	0	5	3	3	4
328	1	21	湖北-鄂州	四川-南充	2	5	0	0	0	0	1	0	0	0	0	1	1	1	0	0	1	0	4	1	1	1	1	1	0	1	1	1	0	1	0	0	1	1	2	3	1	0	0	4	3	2	4
329	1	21	陕西-西安	陕西-商洛	4	1	0	0	0	0	1	0	0	0	0	1	1	1	1	0	1	0	5	1	1	1	1	1	0	1	1	1	0	1	0	0	0	0	4	4	1	1	0	5	3	1	5
330	2	22	陕西-西安	新疆-昌吉	4	1	0	0	0	0	1	0	0	0	0	1	1	1	1	0	1	0	5	1	1	1	1	1	0	1	1	1	1	1	0	0	1	1	3	3	1	1	0	5	3	5	5
331	2	23	陕西-西安	福建-福州	4	1	0	0	0	0	1	0	0	0	0	1	1	1	1	0	1	0	5	1	1	1	1	0	0	1	1	1	0	1	0	0	1	1	3	4	1	1	0	5	3	5	4
332	2	20	甘肃-兰州	甘肃-白银	3	5	0	0	0	0	1	0	0	0	0	1	2	1	1	0	0	0	4	1	1	1	1	1	0	1	1	1	1	1	0	0	1	0	4	4	1	1	0	5	3	4	3
333	2	22	湖北-武汉	湖北-十堰	5	5	0	0	0	0	1	0	0	0	0	1	1	1	1	0	1	0	5	1	1	1	1	1	0	1	1	1	1	1	0	0	1	1	4	5	1	0	0	5	2	4	4
334	2	21	陕西-西安	陕西-安康	4	1	0	0	0	0	1	0	0	0	0	1	1	1	1	0	1	0	5	1	1	1	1	1	0	1	1	1	1	1	0	0	1	1	4	3	0	1	0	4	3	4	5
335	2	22	陕西-西安	福建-泉州	4	1	0	0	0	0	1	0	0	0	0	1	1	1	1	0	0	0	4	1	1	1	1	1	0	1	1	1	1	1	0	0	0	1	5	5	1	1	0	5	1	4	2
336	2	21	陕西-西安	甘肃-张掖	4	1	0	0	0	0	1	0	0	0	0	1	1	1	1	1	1	0	5	1	1	1	1	1	0	1	1	1	1	1	0	0	1	1	4	4	1	1	0	5	2	5	4
337	2	24	陕西-西安	陕西-西安	6	1	0	0	0	0	1	0	0	0	0	1	1	1	0	0	1	0	5	1	1	1	1	0	0	1	1	1	1	1	0	0	0	0	5	5	1	1	0	4	3	4	5
338	2	22	重庆-沙坪坝区	湖北-潜江	4	3	0	0	0	0	1	0	0	0	0	1	1	1	0	0	1	0	4	1	1	1	1	1	0	1	1	1	0	1	0	0	1	1	2	5	1	1	0	4	3	5	5
339	2	21	陕西-西安	陕西-汉中	4	1	0	0	0	0	1	0	0	0	0	1	2	1	1	0	1	0	4	0	1	1	1	0	0	1	1	1	1	1	0	1	1	1	2	2	0	1	0	4	3	5	3
340	1	21	陕西-西安	陕西-商洛	1	1	0	0	0	1	0	0	0	0	1	0	1	1	1	0	1	0	5	1	1	1	1	1	0	1	1	1	0	1	0	0	1	1	3	2	1	1	0	5	3	4	5
341	2	22	湖北-武汉	河南-信阳	4	5	0	0	0	0	1	0	0	0	0	1	2	1	1	0	1	0	5	1	1	0	0	0	0	1	1	1	0	1	0	0	1	1	5	5	1	1	0	4	3	4	5
342	2	21	陕西-西安	陕西-西安	4	1	0	0	0	0	1	0	0	0	0	1	2	1	1	0	1	0	4	1	1	1	1	1	0	1	1	1	1	1	0	0	1	1	2	2	1	1	0	4	4	4	4
343	1	22	陕西-西安	陕西-咸阳	4	1	0	0	0	0	1	0	0	0	0	1	1	1	1	0	0	0	5	1	1	1	1	1	0	1	1	1	1	1	0	0	1	1	2	2	1	1	0	5	3	4	4
344	2	23	上海-松江区	河南-新乡	7	1	0	0	0	0	1	0	0	0	0	1	1	1	1	0	1	0	5	0	1	1	1	0	0	1	1	1	1	1	0	0	1	0	2	3	1	1	0	4	2	4	4
345	2	23	陕西-西安	陕西-西安	4	1	0	0	0	0	1	0	0	0	0	1	1	1	1	0	1	0	4	1	1	1	0	0	0	1	1	1	1	1	0	0	1	1	2	2	0	1	0	4	3	4	4
346	2	22	陕西-西安	陕西-西安	4	1	0	0	0	0	1	0	0	0	0	1	1	1	1	0	0	0	4	1	1	0	1	0	0	1	1	1	1	1	1	0	1	1	5	5	1	0	0	3	3	4	3
347	2	21	陕西-西安	陕西-西安	4	1	0	0	0	0	1	0	0	0	0	1	1	1	1	0	1	0	5	1	1	1	1	1	0	1	1	1	1	1	0	0	1	1	4	4	1	1	0	3	3	3	4
348	2	19	山东-济南	山东-菏泽	3	6	0	0	0	0	1	0	0	0	0	1	1	1	1	0	1	0	4	1	1	1	1	1	0	1	1	1	1	1	0	0	1	1	5	5	1	1	0	4	1	5	4
349	2	19	湖北-武汉	江苏-南通	2	3	0	0	0	0	1	0	0	0	0	1	1	1	0	0	1	0	5	1	1	1	1	1	0	1	1	1	1	1	0	0	1	0	2	3	1	1	0	3	3	4	3
350	1	22	四川-成都	四川-成都	4	2	0	0	0	0	1	0	0	0	0	1	1	1	0	0	0	0	4	1	1	1	0	0	0	1	1	1	0	1	0	0	1	1	2	1	1	1	0	4	3	5	5
351	2	20	湖北-武汉	湖北-随州	2	3	0	0	0	0	1	0	0	0	0	1	1	1	1	0	1	0	5	1	1	1	1	1	0	1	1	1	1	1	0	0	1	1	5	5	1	1	0	5	3	4	4
352	2	22	陕西-西安	山东-东营	4	1	0	0	0	0	1	0	0	0	0	1	1	1	1	0	1	0	5	1	1	1	1	1	0	1	1	1	1	1	0	0	1	1	4	4	1	1	0	4	3	2	4
353	2	21	陕西-西安	陕西-西安	4	1	0	0	0	0	1	0	0	0	0	1	1	1	1	0	1	0	5	1	1	1	1	1	0	1	1	1	1	1	0	0	1	1	3	5	1	1	0	4	2	2	4
354	1	20	甘肃-兰州	广西-柳州	2	3	0	0	0	0	1	0	0	0	0	1	1	1	1	0	1	0	5	1	1	1	1	1	0	1	1	1	1	1	0	0	1	1	3	4	1	1	0	4	3	4	4
355	1	20	湖北-武汉	重庆-潼南区	3	2	0	0	0	0	1	0	0	0	0	1	1	1	1	0	0	0	3	1	1	1	1	0	0	1	1	1	1	1	0	0	1	1	4	4	1	1	0	5	2	5	4
356	2	20	湖北-鄂州	湖北-恩施	2	5	0	0	0	0	1	0	0	0	0	1	1	1	1	0	0	0	4	0	1	1	1	0	0	1	1	1	1	1	0	0	1	1	5	5	0	1	0	2	2	4	2
357	2	20	甘肃-兰州	辽宁-鞍山	2	3	0	0	0	0	1	0	0	0	0	1	1	1	1	0	0	0	4	1	1	1	1	0	0	1	1	1	1	1	0	0	1	1	5	5	1	0	0	4	3	5	4
358	2	22	陕西-西安	湖南-郴州	4	1	0	0	0	0	1	0	0	0	0	1	1	1	0	0	0	0	4	1	1	1	0	0	0	1	1	1	1	1	0	0	0	0	2	5	1	0	0	4	3	2	4
359	2	21	陕西-西安	陕西-西安	4	1	0	0	0	0	1	0	0	0	0	1	1	1	1	0	1	0	5	1	1	1	1	1	0	1	1	1	1	1	0	0	1	1	4	4	1	0	0	4	3	5	5
360	2	23	陕西-西安	山西-运城	4	1	0	0	0	0	1	0	0	0	0	1	1	1	1	0	1	0	5	1	1	1	1	1	0	1	1	1	1	1	0	0	1	1	3	5	1	1	0	5	3	5	5
361	2	20	甘肃-兰州	重庆-彭水苗族土家族自治县	2	3	0	0	0	0	1	0	0	0	0	1	2	1	0	0	0	0	4	0	1	0	1	1	0	1	1	1	1	1	1	0	1	1	3	3	1	1	0	4	3	2	4
362	2	22	陕西-西安	四川-德阳	4	1	0	0	0	0	1	0	0	0	0	1	2	1	1	1	1	0	5	1	1	1	1	1	0	1	1	1	1	1	0	0	1	1	3	3	1	1	0	4	4	2	5
363	2	22	陕西-安康	陕西-安康	4	1	0	0	0	1	0	0	0	0	1	0	2	1	1	0	1	0	3	1	1	1	1	1	0	1	1	1	1	1	0	0	1	1	4	3	0	1	0	5	3	2	5
364	2	24	陕西-西安	新疆-阿勒泰	4	2	0	0	0	0	1	0	0	0	0	1	2	1	0	0	0	0	5	1	1	1	1	1	0	1	1	1	1	1	0	0	0	1	5	5	1	1	0	4	3	4	5
365	2	21	陕西-西安	陕西-榆林	4	2	0	0	0	0	1	0	0	0	0	1	2	1	1	0	1	0	5	1	1	1	1	1	0	1	1	1	1	1	0	0	1	1	3	3	1	1	0	5	3	3	4
366	1	21	湖北-武汉	河南-周口	3	3	0	0	0	0	1	0	0	0	0	1	2	1	1	0	0	0	5	1	1	1	1	1	0	1	1	1	0	1	0	0	1	1	3	3	1	1	0	5	3	5	5
367	2	20	甘肃-兰州	青海-海东	2	3	0	0	0	0	1	0	0	0	0	1	1	1	1	1	1	0	3	1	1	1	1	1	0	1	1	1	1	1	0	0	1	1	4	4	1	1	0	4	2	2	4
368	2	21	湖北-武汉	湖北-襄阳	3	3	0	0	0	0	1	0	0	0	0	1	1	1	1	0	1	0	5	1	1	1	1	1	0	1	1	1	1	1	0	0	1	1	5	5	1	1	0	4	3	4	5
369	1	21	陕西-西安	湖北-黄石	4	1	0	0	0	1	0	0	0	0	0	1	1	1	1	1	1	0	3	1	1	1	1	1	0	1	1	1	1	1	0	0	1	1	2	4	1	1	0	4	4	4	2
370	2	21	陕西-西安	海南-海口	4	1	0	0	0	0	1	0	0	0	0	1	2	1	0	0	1	0	4	1	1	1	1	1	0	1	1	1	1	1	0	0	1	1	3	3	1	1	0	4	3	2	5
371	2	20	湖北-鄂州	湖北-襄阳	2	5	0	0	0	1	0	0	0	0	1	0	1	1	1	0	1	0	3	1	1	1	1	0	0	1	1	1	0	1	0	0	1	1	3	4	1	0	0	4	3	5	5
372	1	20	湖北-鄂州	湖北-黄冈	2	5	0	0	0	0	1	0	0	0	0	1	2	1	1	0	1	0	4	1	1	1	1	1	0	1	1	1	1	1	0	0	1	1	3	3	0	1	0	5	3	5	5
373	2	20	陕西-西安	陕西-西安	4	1	0	0	0	0	1	0	0	0	0	1	1	1	1	0	1	0	3	0	1	1	1	1	0	1	1	1	1	1	0	0	1	1	2	3	1	1	0	5	4	4	3
374	2	22	湖北-武汉	湖北-十堰	4	1	0	0	0	0	1	0	0	0	0	1	1	1	1	0	0	0	5	1	1	1	1	1	0	1	1	1	1	1	0	0	1	1	1	1	1	1	0	4	2	4	4
375	1	23	湖北-武汉	四川-凉山	2	3	0	0	0	0	1	0	0	0	0	1	1	1	1	0	0	0	5	1	1	0	1	0	0	1	1	1	1	1	0	0	0	1	4	4	1	1	0	5	1	5	5
376	2	22	陕西-西安	陕西-汉中	4	1	0	0	0	0	1	0	0	0	0	1	2	1	1	0	1	0	5	1	1	1	1	0	0	1	1	1	1	1	0	0	1	1	3	3	1	1	0	4	2	1	5
377	2	21	陕西-西安	陕西-西安	4	1	0	0	0	0	1	0	0	0	0	1	1	1	0	0	1	0	1	0	1	1	1	1	0	1	1	1	1	1	0	0	0	0	3	3	1	1	0	3	2	2	3
378	2	23	陕西-西安	陕西-渭南	4	1	0	0	0	0	1	0	0	0	0	1	3	1	1	0	1	0	5	1	1	1	1	1	0	1	1	1	0	1	0	0	1	1	2	4	1	1	0	5	3	5	5
379	1	20	湖北-武汉	广东-佛山	3	3	0	0	0	0	1	0	0	0	0	1	1	1	1	0	0	0	4	1	1	0	1	1	0	1	1	1	1	1	0	0	1	1	2	1	1	1	0	5	3	5	5
380	1	20	湖北-武汉	云南-昆明	3	3	0	0	0	0	1	0	0	0	0	1	1	1	1	0	1	0	5	1	1	1	1	1	0	1	1	1	1	1	0	0	1	1	4	4	1	1	0	4	3	4	2
381	1	21	甘肃-兰州	贵州-铜仁	2	3	0	0	0	0	1	0	0	0	0	1	1	1	1	0	0	0	4	1	1	0	0	1	0	1	1	1	1	1	0	0	1	1	5	5	1	1	0	3	3	2	4
382	2	18	湖北-武汉	湖北-黄石	1	1	0	0	0	0	1	0	0	0	0	1	1	1	0	0	0	0	5	1	1	0	1	1	0	1	1	1	1	1	0	0	1	1	3	3	1	1	0	5	3	4	5
383	2	22	陕西-西安	陕西-西安	4	1	0	0	0	0	1	0	0	0	0	1	1	1	1	0	1	0	5	1	1	1	1	1	0	1	1	1	1	1	0	0	1	1	2	5	0	1	0	5	3	4	5
384	2	21	陕西-西安	陕西-西安	4	1	0	0	0	0	1	0	0	0	0	1	1	1	1	0	1	0	5	1	1	1	1	1	0	1	1	1	1	1	0	0	1	1	5	5	1	1	0	5	2	2	4
385	1	21	甘肃-兰州	河南-周口	2	3	0	0	0	0	1	0	0	0	1	0	1	1	1	0	1	0	4	1	1	1	1	0	0	1	1	1	1	1	0	0	1	1	3	4	1	1	0	5	2	4	5
386	2	21	陕西-西安	甘肃-平凉	4	1	0	0	0	0	1	0	0	0	0	1	1	1	1	0	1	0	5	1	1	1	1	0	0	1	1	1	1	1	0	0	1	1	3	3	1	1	0	4	3	5	4
387	2	21	陕西-西安	陕西-西安	4	1	0	0	0	0	1	0	0	0	0	1	1	1	1	0	1	0	4	0	1	1	1	0	0	1	1	1	1	1	0	0	1	1	3	3	0	1	0	5	3	4	4
388	2	19	湖北-鄂州	四川-巴中	2	5	0	0	0	1	0	0	0	0	0	1	2	1	1	0	1	0	4	1	1	1	1	1	0	1	1	1	1	1	0	0	0	1	2	2	0	1	0	4	3	4	4
389	2	23	陕西-西安	陕西-咸阳	4	1	0	0	0	0	1	0	0	0	0	1	2	1	1	0	0	0	4	1	1	1	1	0	0	1	1	1	1	1	0	0	1	1	3	4	1	1	0	5	3	2	4
390	2	21	陕西-西安	陕西-西安	4	1	0	0	0	0	1	0	0	0	0	1	1	1	1	0	1	0	5	1	1	1	1	1	0	1	1	1	1	1	0	0	1	1	3	4	1	1	0	4	2	4	4
391	2	22	湖北-武汉	湖北-十堰	4	1	0	0	0	0	1	0	0	0	0	1	1	1	1	0	1	0	4	1	1	1	1	1	0	1	1	1	1	1	0	0	1	1	3	3	1	1	0	4	3	3	4
392	2	21	陕西-西安	新疆-吐鲁番	4	1	0	0	0	0	1	0	0	0	0	1	1	1	1	0	0	0	4	1	1	1	1	1	0	1	1	1	1	1	0	0	1	1	1	1	1	1	0	4	2	4	4
393	2	24	湖北-武汉	湖北-十堰	4	1	0	0	0	0	1	0	0	0	0	1	1	1	0	0	1	0	4	1	1	1	1	1	0	1	1	1	1	1	0	0	1	1	4	4	1	1	0	4	1	4	2
394	1	27	湖北-武汉	湖北-黄冈	4	5	0	0	0	0	1	0	0	0	0	1	3	1	1	0	0	0	4	1	1	1	1	1	0	1	1	1	1	1	0	0	0	0	4	4	1	1	0	4	2	4	2
395	2	22	陕西-西安	陕西-西安	4	1	0	0	0	0	1	0	0	0	0	1	1	1	0	0	1	0	4	0	1	0	0	0	0	1	1	1	0	1	0	0	1	1	5	5	1	1	0	5	5	5	5
396	2	21	湖北-武汉	湖北-十堰	4	1	0	0	0	0	1	0	0	0	0	1	2	1	1	0	1	0	5	1	1	1	1	0	0	1	1	1	1	1	0	0	1	1	5	5	1	1	0	5	2	4	5
397	1	23	陕西-西安	河北-石家庄	4	1	0	0	0	0	1	0	0	0	0	1	1	1	1	0	1	0	5	0	1	0	1	0	0	1	1	1	1	1	0	0	0	1	5	5	1	0	0	5	1	4	4
398	1	22	陕西-西安	山东-淄博	4	1	0	0	0	0	1	0	0	0	0	1	1	1	1	0	1	0	4	1	1	1	1	1	0	1	1	1	0	1	0	0	1	1	4	4	1	1	0	4	3	5	5
399	2	22	陕西-西安	重庆-江津区	4	1	0	0	0	0	1	0	0	0	0	1	1	1	0	0	0	0	4	1	1	1	1	1	0	1	1	1	0	1	0	0	0	0	4	5	1	0	0	5	3	5	5
400	2	22	陕西-西安	北京-东城区	4	1	0	0	0	0	1	0	0	0	0	1	1	1	1	0	1	0	4	1	1	1	1	1	0	1	1	1	1	1	0	0	1	1	2	2	1	1	0	3	2	5	5
401	1	23	湖北-武汉	河南-郑州	5	5	0	0	0	0	1	0	0	0	0	1	1	1	0	0	1	0	5	1	1	1	1	1	0	1	1	1	1	1	0	0	1	1	5	5	1	1	0	5	4	5	5
402	2	22	湖北-荆州	河南-信阳	4	1	0	0	0	0	1	0	0	0	0	1	3	1	1	0	1	0	5	1	1	1	1	1	0	1	1	1	1	1	0	0	1	1	3	3	0	1	0	5	3	4	5
403	2	22	陕西-西安	河北-邢台	4	1	0	0	0	0	1	0	0	0	0	1	1	1	1	0	1	0	5	1	1	1	1	0	0	1	1	1	1	1	0	0	1	1	2	5	1	1	0	5	3	4	5
404	1	24	陕西-西安	陕西-西安	4	1	0	0	0	0	1	0	0	0	0	1	1	1	1	1	0	0	4	1	1	1	1	1	0	1	1	1	1	1	0	0	1	1	3	3	0	1	0	5	1	4	4
405	1	22	湖北-武汉	湖北-仙桃	4	5	0	0	0	0	1	0	0	0	0	1	1	1	1	0	1	0	5	1	1	1	1	1	0	1	1	1	1	1	0	0	1	1	5	5	1	1	0	5	1	4	4
406	2	26	北京-朝阳区	贵州-遵义	7	2	0	0	0	0	1	0	0	0	1	0	2	1	0	0	0	0	4	1	1	1	1	0	0	1	1	1	1	1	0	0	1	1	5	5	1	1	0	5	2	5	4
407	2	22	陕西-西安	江苏-常州	4	1	0	0	0	0	1	0	0	0	0	1	2	1	1	0	0	0	4	1	1	1	1	1	0	1	1	1	1	1	0	0	1	1	3	3	1	1	0	4	3	4	4
408	2	21	陕西-西安	山西-运城	4	1	0	0	0	0	1	0	0	0	0	1	1	1	1	0	0	0	5	1	1	1	0	0	0	1	1	1	1	1	0	0	1	1	3	3	1	1	0	4	3	4	4
409	2	21	湖北-武汉	湖北-武汉	4	1	0	0	0	0	1	0	0	0	0	1	2	1	1	0	1	0	5	1	1	1	1	0	0	1	1	1	1	1	0	0	1	1	3	4	1	1	0	1	3	2	5
410	1	22	陕西-咸阳	陕西-咸阳	4	1	0	0	0	0	1	0	0	0	0	1	1	1	1	0	1	0	5	1	1	1	1	1	0	1	1	1	1	1	0	0	1	1	2	2	1	1	0	4	3	4	2
411	2	21	陕西-西安	陕西-渭南	4	1	0	0	0	0	1	0	0	0	0	1	1	1	1	0	1	0	4	1	1	0	1	1	0	1	1	1	1	1	0	0	1	1	2	4	0	1	0	4	3	4	4
412	2	20	甘肃-兰州	青海-海东	2	3	0	0	0	0	1	0	0	0	0	1	1	1	1	0	1	0	4	1	1	1	0	1	0	1	1	1	1	1	0	0	1	1	2	2	1	1	0	4	3	5	5
413	1	22	湖北-武汉	湖南-永州	5	5	0	0	0	0	1	0	0	0	0	1	2	1	1	0	0	0	5	1	1	1	0	0	0	1	1	1	1	1	0	0	1	1	5	4	1	1	0	4	4	4	4
414	1	23	陕西-西安	新疆-乌鲁木齐	4	1	0	0	0	0	1	0	0	0	0	1	1	1	1	0	0	0	3	0	1	1	1	0	0	1	1	1	0	1	0	0	0	0	2	3	1	1	0	4	3	4	5
415	1	25	湖北-武汉	湖北-孝感	4	3	0	0	0	0	1	0	0	0	0	1	2	1	1	0	1	0	4	1	1	1	1	1	0	1	1	1	1	1	0	0	1	1	4	4	1	1	0	4	3	4	5
416	2	18	河南-驻马店	河南-驻马店	1	5	0	0	0	0	1	0	0	0	0	1	2	1	1	1	1	0	4	0	1	1	1	1	0	1	1	1	1	1	0	0	1	1	5	3	1	1	0	5	3	5	5
417	2	22	陕西-西安	四川-广安	4	1	0	0	0	0	1	0	0	0	0	1	1	1	0	0	1	0	5	1	1	1	1	1	0	1	1	1	1	1	0	0	1	1	3	4	0	1	0	4	2	5	4
418	2	21	陕西-西安	四川-阿坝	4	1	0	0	0	0	1	0	0	0	0	1	2	1	1	0	1	0	5	1	1	1	1	1	0	1	1	1	1	1	0	0	1	1	4	5	1	1	0	4	3	5	4
419	2	22	陕西-西安	陕西-铜川	4	1	0	0	0	0	1	0	0	0	0	1	2	1	1	0	1	0	5	1	1	1	1	0	0	1	1	1	1	1	0	0	0	1	3	3	1	1	0	5	3	2	4
420	2	21	陕西-西安	陕西-铜川	4	1	0	0	0	0	1	0	0	0	0	1	1	1	0	0	1	0	5	1	1	1	1	1	0	1	1	1	1	1	0	1	0	1	2	2	1	1	0	5	3	5	5
421	1	22	陕西-西安	陕西-西安	4	1	0	0	0	0	1	0	0	0	0	1	1	1	1	0	1	0	4	1	1	1	0	0	0	1	1	1	0	1	0	0	0	1	3	5	1	1	0	4	3	4	4
422	1	21	湖北-武汉	湖北-十堰	2	1	0	0	0	0	1	0	0	0	0	1	1	1	1	0	1	0	5	1	1	1	1	1	0	1	1	1	1	1	0	0	1	1	5	5	1	1	0	4	2	5	4
423	1	18	河南-郑州	河南-驻马店	1	1	0	0	0	0	1	0	0	0	0	1	2	1	1	1	1	0	5	1	1	1	1	1	0	1	1	1	1	1	0	0	0	1	2	2	0	1	0	4	3	2	3
424	2	21	陕西-西安	陕西-安康	4	1	0	0	0	0	1	0	0	0	0	1	1	1	1	0	0	0	4	1	1	1	1	1	0	1	1	1	1	1	0	0	1	1	3	5	0	1	0	4	3	4	5
425	2	22	陕西-西安	福建-漳州	4	1	0	0	0	0	1	0	0	0	0	1	1	1	1	0	1	0	4	0	1	1	1	0	0	1	1	1	0	1	0	0	1	1	4	5	1	1	0	5	3	4	4
426	1	21	湖北-鄂州	四川-凉山	2	5	0	0	0	0	1	0	0	0	0	1	1	1	1	1	1	0	4	1	1	1	1	0	0	1	1	1	1	1	0	0	0	0	2	2	1	1	0	4	2	2	5
427	2	22	甘肃-兰州	湖北-十堰	4	1	0	0	0	0	1	0	0	0	0	1	2	1	0	1	1	0	4	1	1	1	1	1	0	1	1	1	1	1	0	0	1	1	2	3	1	1	0	4	3	2	5
428	1	21	湖北-武汉	湖北-十堰	3	5	0	0	0	0	1	0	0	0	0	1	2	1	1	0	1	0	4	0	1	1	1	0	0	1	1	1	1	1	0	0	0	1	4	3	1	1	0	5	3	4	5
429	2	22	陕西-西安	陕西-西安	4	1	0	0	0	0	1	0	0	0	0	1	2	1	1	0	1	0	5	1	1	1	0	0	0	1	1	1	0	1	0	0	1	1	2	4	1	1	0	4	3	4	4
430	2	22	陕西-西安	陕西-西安	4	1	0	0	0	0	1	0	0	0	0	1	1	1	1	0	0	0	5	1	1	1	1	1	0	1	1	1	1	1	0	0	1	1	4	4	1	1	0	5	2	3	5
431	1	22	陕西-西安	安徽-马鞍山	4	3	0	0	0	0	1	0	0	0	0	1	2	1	1	0	0	0	4	1	1	1	1	0	0	1	1	1	1	1	0	0	1	1	3	4	1	1	0	4	3	4	4
432	2	22	陕西-西安	山西-晋城	4	1	0	0	0	0	1	0	0	0	0	1	1	1	1	1	1	0	5	1	1	1	1	1	0	1	1	1	1	1	0	0	1	1	3	3	1	1	0	4	1	4	4
433	1	22	湖北-武汉	山东-德州	4	5	0	0	0	0	1	0	0	0	0	1	2	1	1	0	1	0	4	1	1	0	0	0	0	1	1	1	1	1	0	0	1	1	4	1	1	1	0	4	3	2	4
434	1	20	湖北-鄂州	湖北-十堰	2	5	0	0	0	0	1	0	0	0	0	1	1	1	1	0	0	0	3	1	1	1	1	0	0	1	1	1	1	1	0	0	1	1	5	5	1	1	0	4	3	5	5
435	2	23	陕西-西安	新疆-塔城	4	1	0	0	0	0	1	0	0	0	0	1	1	1	0	0	1	0	5	1	1	1	1	0	0	1	1	1	1	1	0	0	1	1	4	4	1	1	0	5	3	4	4
436	2	22	陕西-西安	陕西-西安	4	2	0	0	0	0	1	0	0	0	0	1	2	1	1	0	0	0	5	1	1	1	1	0	0	1	1	1	1	1	0	0	1	1	5	4	1	1	0	5	1	4	5
437	2	21	湖北-武汉	湖北-十堰	4	1	0	0	0	0	1	0	0	0	0	1	1	1	0	0	1	0	4	1	1	1	1	1	0	1	1	1	1	1	1	0	1	1	3	2	0	1	0	4	3	5	5
438	2	22	福建-厦门	福建-厦门	4	5	0	0	0	0	1	0	0	0	0	1	1	1	1	0	1	0	4	1	1	1	1	1	0	1	1	1	1	1	0	0	1	1	5	5	0	1	0	5	3	5	5
439	2	22	陕西-西安	陕西-安康	4	1	0	0	0	0	1	0	0	0	0	1	2	1	1	0	1	0	4	1	1	1	1	1	0	1	1	1	1	1	0	0	1	1	3	3	1	1	0	4	3	5	4
440	2	22	陕西-西安	浙江-温州	4	1	0	0	0	0	1	0	0	0	0	1	1	1	1	0	1	0	4	1	1	1	1	1	0	1	1	1	1	1	0	0	1	1	5	5	1	1	0	4	3	2	4
441	2	21	湖北-武汉	湖北-武汉	4	1	0	0	0	0	1	0	0	0	0	1	1	1	1	0	1	0	1	1	1	1	1	1	0	1	1	1	0	1	0	0	1	1	3	3	1	1	0	4	2	4	4
442	2	22	湖北-武汉	湖北-十堰	4	2	0	0	0	0	1	0	0	0	0	1	1	1	1	0	1	0	5	0	1	1	1	1	0	1	1	1	1	1	0	0	1	1	3	3	1	1	0	5	3	4	4
443	1	19	湖北-武汉	湖北-襄阳	2	1	0	0	0	0	1	0	0	0	0	1	2	1	1	0	1	0	1	1	1	1	1	0	0	1	1	1	1	1	0	0	1	1	2	3	1	1	0	5	3	4	4
444	2	22	辽宁-沈阳	湖北-十堰	4	1	0	0	0	0	1	0	0	0	0	1	2	1	0	0	1	0	4	1	1	1	1	0	0	1	1	1	1	1	0	0	1	1	3	4	1	1	0	4	3	4	5
445	1	19	陕西-西安	广西-柳州	1	2	0	0	0	0	1	0	0	0	0	1	1	1	1	0	0	0	5	1	1	0	1	0	0	1	1	1	1	1	0	0	1	1	3	4	1	1	0	5	3	5	5
446	1	21	湖北-武汉	宁夏-石嘴山	3	3	0	0	0	0	1	0	0	0	0	1	1	1	1	0	1	0	5	1	1	1	1	1	0	1	1	1	1	1	0	0	1	1	5	5	0	1	0	5	3	5	5
447	2	22	陕西-西安	陕西-西安	4	1	0	0	0	0	1	0	0	0	0	1	3	1	1	0	1	0	4	1	1	1	1	1	0	1	1	1	1	1	0	0	0	1	2	3	1	1	0	5	3	4	5
448	2	22	河南-郑州	河南-郑州	4	5	0	0	0	0	1	0	0	0	0	1	1	1	1	0	0	0	4	1	1	1	1	1	0	1	1	1	1	1	0	0	1	1	5	5	1	1	0	4	3	4	4
449	2	21	陕西-西安	陕西-西安	4	1	0	0	0	0	1	0	0	0	0	1	1	1	1	0	1	0	5	1	1	1	1	1	0	1	1	1	1	1	0	0	1	1	5	5	1	1	0	4	2	4	4
450	2	21	陕西-西安	陕西-延安	4	1	0	0	0	0	1	0	0	0	0	1	2	1	1	0	0	0	5	1	1	1	1	0	0	1	1	1	1	1	0	1	1	1	3	4	1	1	0	3	2	4	4
451	2	21	湖北-武汉	江西-南昌	4	3	0	0	0	0	1	0	0	0	0	1	1	1	1	0	1	0	5	1	1	1	1	1	0	1	1	1	1	1	0	0	1	1	4	4	1	1	0	4	3	5	5
452	2	21	陕西-西安	广东-广州	4	1	0	0	0	0	1	0	0	0	0	1	1	1	0	0	0	0	5	1	1	1	1	1	0	1	1	1	1	1	0	0	1	1	4	4	1	1	0	5	3	4	3
453	1	19	湖北-武汉	四川-南充	3	3	0	0	0	0	1	0	0	0	0	1	1	1	1	0	0	0	4	0	1	0	0	1	0	1	1	1	1	1	0	0	1	0	2	4	1	1	0	4	3	4	4
454	1	19	湖北-武汉	陕西-渭南	3	3	0	0	0	0	1	0	0	0	0	1	2	1	1	0	1	0	4	1	1	1	1	0	0	1	1	1	0	1	0	0	1	1	4	5	1	1	0	5	3	4	4
455	2	18	陕西-西安	广西-崇左	1	2	0	0	0	0	1	0	0	0	0	1	1	1	1	0	1	0	5	0	1	1	1	1	0	1	1	1	1	1	0	0	1	1	4	4	1	1	0	4	3	4	5
456	2	23	陕西-西安	山西-晋中	4	1	0	0	0	0	1	0	0	0	0	1	2	1	0	0	0	0	5	1	1	1	1	1	0	1	1	1	1	1	0	0	1	1	3	3	0	1	0	5	3	4	5
457	2	23	陕西-西安	广西-柳州	5	2	0	0	0	0	1	0	0	0	0	1	1	1	1	0	1	0	5	1	1	1	1	0	0	1	1	1	1	1	0	0	1	1	5	5	1	1	0	5	3	1	5
458	1	22	陕西-西安	陕西-咸阳	4	1	0	0	0	0	1	0	0	0	0	1	1	1	1	0	1	0	5	1	1	1	1	0	0	1	1	1	0	1	0	0	0	0	3	3	1	1	0	4	3	4	4
459	2	21	陕西-西安	江西-鹰潭	4	1	0	0	0	0	1	0	1	0	0	0	1	1	1	0	1	0	5	1	1	1	1	1	0	1	1	1	1	1	0	0	1	1	4	5	1	1	0	4	2	4	4
460	1	17	湖北-武汉	湖北-咸宁	1	1	0	0	0	0	1	0	0	0	0	1	2	1	1	0	0	0	4	1	1	1	1	1	0	1	0	1	1	1	0	0	1	0	3	3	1	1	0	3	2	4	5
461	1	19	湖北-武汉	海南-海口	2	3	0	0	0	0	1	0	0	0	0	1	1	1	1	0	1	0	5	0	1	1	1	0	0	1	1	1	1	1	0	0	1	1	3	3	1	1	0	1	3	4	5
462	1	21	陕西-西安	安徽-淮南	4	2	0	0	0	0	1	0	0	0	0	1	1	1	1	0	0	0	5	1	1	1	1	0	0	1	1	1	1	1	0	0	1	1	2	2	1	1	0	4	1	4	4
463	2	20	湖北-武汉	湖北-武汉	3	3	0	0	0	0	1	0	0	0	0	1	1	1	0	0	1	0	4	1	1	1	1	1	0	1	1	1	1	1	0	0	1	1	3	4	1	1	0	4	1	4	5
464	1	21	湖北-武汉	湖北-宜昌	2	3	0	0	0	0	1	0	0	0	0	1	1	1	0	0	1	0	4	1	1	1	0	0	0	1	0	1	0	1	0	0	1	1	3	2	1	1	0	5	2	4	5
465	2	22	陕西-西安	陕西-西安	4	1	0	0	0	0	1	0	0	0	0	1	1	1	1	0	0	0	4	1	1	1	1	1	0	1	1	1	1	1	0	0	1	1	5	4	0	1	0	4	3	5	4
466	2	21	陕西-西安	吉林-长春	4	1	0	0	0	0	1	0	0	0	0	1	1	1	1	0	1	0	5	1	1	1	1	0	0	1	1	1	1	1	1	0	1	1	3	5	1	1	0	5	2	4	2
467	2	24	湖北-武汉	湖北-随州	4	1	0	0	0	0	1	0	0	0	0	1	1	1	0	0	1	0	5	1	1	1	1	1	0	1	1	1	1	1	0	0	1	1	2	3	1	1	0	5	3	2	5
468	2	18	湖北-武汉	湖北-黄冈	1	1	0	0	0	0	1	0	0	0	0	1	2	1	0	1	1	0	4	1	1	1	1	1	0	1	1	1	1	1	0	1	1	1	2	2	0	1	0	3	3	2	4
469	1	23	陕西-西安	山西-运城	4	1	0	0	0	0	1	0	0	0	0	1	1	1	1	0	1	0	5	1	1	1	1	0	0	1	1	1	1	1	0	0	1	1	3	3	1	1	0	4	3	4	5
470	2	22	陕西-西安	陕西-西安	4	1	0	0	0	0	1	0	0	0	0	1	1	1	0	1	0	0	5	1	1	1	1	1	0	1	1	1	1	1	0	0	1	1	2	3	1	1	0	4	1	3	3
471	1	22	陕西-西安	黑龙江-牡丹江	4	2	0	0	0	0	1	0	0	0	0	1	1	1	1	0	1	0	5	1	1	1	1	1	0	1	1	1	0	1	0	0	1	1	2	4	0	1	0	5	1	5	3
472	1	25	陕西-西安	新疆-乌鲁木齐	5	1	0	0	0	0	1	0	0	0	0	1	2	1	1	0	1	0	5	1	1	1	1	1	0	1	1	1	1	1	0	1	1	1	3	3	1	1	0	4	4	5	4
473	2	21	陕西-西安	陕西-渭南	4	1	0	0	0	0	1	0	0	0	0	1	2	1	1	0	1	0	5	1	1	1	1	1	0	1	1	1	1	1	0	0	1	1	3	3	1	1	0	4	4	4	4
474	2	20	湖北-武汉	湖北-鄂州	3	6	0	0	0	1	0	1	1	1	1	0	1	1	1	0	1	0	5	1	1	1	1	1	0	1	1	1	1	1	0	0	1	1	3	4	1	1	0	3	3	4	5
475	2	22	湖北-武汉	河南-新乡	3	6	0	0	1	0	0	0	0	1	0	0	1	1	0	0	0	0	4	1	1	1	1	0	0	1	1	1	1	1	0	0	1	1	2	2	0	1	0	4	1	2	5
476	2	20	湖北-武汉	河南-洛阳	3	6	0	0	0	0	1	0	0	0	0	1	1	1	0	0	1	0	5	1	1	1	1	1	0	1	1	1	1	1	0	0	1	1	3	3	0	1	0	4	2	4	3
477	2	21	湖北-武汉	广西-钦州	2	6	0	0	0	1	0	1	1	1	1	0	1	1	1	0	1	0	4	1	1	1	1	0	0	1	1	1	1	1	0	0	1	1	5	5	1	1	0	4	4	4	5
478	1	22	湖北-武汉	上海-黄浦区	3	6	0	0	0	0	1	0	0	0	0	1	1	1	1	0	0	0	4	1	1	1	1	1	0	1	1	1	1	1	0	0	1	1	5	5	0	1	0	5	1	5	5
479	2	20	湖北-武汉	湖北-武汉	3	6	0	0	0	0	1	0	0	0	0	1	1	1	0	0	1	0	3	1	1	1	1	1	0	1	1	1	1	1	0	1	1	1	4	4	1	1	0	4	2	4	4
480	2	21	湖北-武汉	广西-北海	3	6	0	0	0	0	1	0	0	0	0	1	2	1	1	0	1	0	4	1	1	1	1	1	0	1	1	1	1	1	0	0	0	1	2	5	1	1	0	5	3	5	4
481	1	21	湖北-武汉	山东-菏泽	3	6	0	0	1	0	0	0	0	0	0	1	2	1	1	0	0	0	5	1	1	1	1	1	0	1	1	1	1	1	0	0	1	1	3	5	1	1	0	4	4	5	5
482	2	22	湖北-武汉	贵州-遵义	3	6	0	0	0	0	1	0	0	0	0	1	2	1	1	0	1	0	4	1	1	1	1	1	0	1	1	1	1	1	0	0	1	1	3	3	1	1	0	1	4	2	5
483	2	21	湖北-武汉	湖南-长沙	4	6	0	0	0	0	1	0	0	0	0	1	2	1	0	0	1	0	3	1	1	1	1	1	0	1	1	1	1	1	0	0	1	1	3	3	1	1	0	3	3	4	5
484	2	23	湖北-武汉	山东-德州	4	6	0	0	0	0	1	0	0	0	0	1	1	1	1	1	1	0	5	1	1	1	1	1	0	1	1	1	1	1	0	0	1	1	5	5	1	1	0	5	4	5	5
485	2	22	湖北-武汉	湖北-黄冈	4	6	0	0	0	0	1	1	0	0	0	0	2	1	1	0	1	0	4	1	1	1	1	1	0	1	1	1	1	1	0	0	1	1	2	2	1	1	0	3	3	5	5
486	2	23	湖北-武汉	内蒙古-包头	4	6	0	0	0	0	1	0	0	0	0	1	2	1	1	0	0	0	4	1	1	1	1	1	0	1	1	1	1	1	0	0	1	1	3	3	1	1	0	4	3	2	4
487	1	21	湖北-武汉	湖南-株洲	4	6	0	0	0	0	1	0	0	0	0	1	1	1	1	0	1	0	5	1	1	1	1	1	0	1	1	1	1	1	0	1	1	1	3	5	1	1	0	5	3	4	5
488	2	23	湖北-武汉	河北-张家口	4	6	0	0	0	0	1	0	0	0	0	1	1	1	1	0	1	0	4	1	1	1	1	1	0	1	1	1	1	1	0	0	1	1	2	2	1	1	0	4	3	4	4
489	2	22	湖北-武汉	湖北-武汉	4	6	0	0	0	0	1	0	0	0	1	0	2	1	1	0	1	0	5	1	1	1	1	1	0	1	1	1	1	1	0	0	1	1	4	5	1	1	0	5	3	4	4
490	2	22	湖北-武汉	广西-南宁	4	6	0	0	0	0	1	0	0	0	0	1	1	1	1	0	1	0	4	1	1	1	1	1	0	1	1	1	1	1	0	0	1	1	2	3	1	1	0	4	3	4	5
491	2	23	湖北-武汉	广西-来宾	3	6	0	0	0	0	1	0	0	0	0	1	1	1	0	0	1	0	5	1	1	1	1	1	0	1	1	1	1	1	0	0	1	1	2	4	0	1	0	5	3	5	5
492	2	21	湖北-武汉	湖北-武汉	3	6	0	1	1	0	0	0	0	0	0	1	2	1	1	0	1	0	5	1	1	1	1	1	0	1	1	1	1	1	0	0	1	1	4	4	1	1	0	5	2	5	5
493	2	22	湖北-武汉	四川-遂宁	3	6	0	0	0	1	0	0	0	0	0	1	1	1	1	0	1	0	3	1	1	1	1	1	0	1	1	1	1	1	0	0	0	0	2	3	1	1	0	4	3	3	4
494	2	21	湖北-武汉	河北-石家庄	3	6	0	0	0	1	0	1	1	1	0	0	1	1	1	1	1	0	4	1	1	1	1	1	0	1	1	1	1	1	0	0	1	1	5	5	1	1	0	5	3	5	5
495	1	19	湖北-武汉	湖北-武汉	2	6	0	0	0	1	0	0	0	0	0	1	2	1	1	0	1	0	5	1	1	1	1	1	0	1	1	1	1	1	0	0	1	1	5	5	1	1	0	5	3	4	4
496	2	21	湖北-武汉	山西-太原	3	6	0	0	0	0	1	0	0	0	0	1	2	1	1	0	1	0	4	1	1	1	1	1	0	1	1	1	1	1	0	0	1	1	3	3	1	1	0	5	3	5	5
497	2	21	湖北-武汉	江苏-扬州	4	6	0	0	0	0	1	0	0	0	0	1	1	1	0	0	1	0	4	1	1	1	1	1	0	1	1	1	1	1	1	0	1	1	5	5	1	1	0	5	3	5	5
498	2	20	湖北-武汉	内蒙古-赤峰	2	3	0	0	0	0	1	0	0	0	0	1	2	1	1	0	0	0	5	1	1	1	1	1	0	1	1	1	1	1	0	0	1	1	3	4	1	0	0	4	4	2	5
499	2	21	湖北-武汉	山西-临汾	4	6	0	0	0	0	1	0	0	0	0	1	2	1	1	0	1	0	4	1	1	1	1	1	0	1	1	1	1	1	0	0	1	1	3	4	1	1	0	3	3	4	5
500	1	20	湖北-武汉	贵州-贵阳	2	3	0	0	0	0	1	0	0	0	0	1	1	1	0	0	1	0	5	1	1	0	1	0	0	1	1	1	1	1	0	0	1	1	5	5	1	1	0	4	2	5	5
501	2	21	湖北-武汉	湖北-武汉	3	6	0	0	0	0	1	0	0	0	0	1	2	1	0	0	1	0	5	1	1	1	1	1	0	1	1	1	1	1	0	0	1	1	2	2	1	1	0	5	2	4	5
502	2	20	湖北-武汉	安徽-蚌埠	3	6	0	0	0	1	0	0	0	0	0	1	1	1	1	0	1	0	5	1	1	1	1	1	0	1	1	1	1	1	0	0	1	1	5	5	1	1	0	5	3	5	5
503	1	23	湖北-武汉	贵州-遵义	4	6	0	0	0	0	1	0	0	0	0	1	2	1	1	0	1	0	4	1	1	1	1	1	0	1	1	1	1	1	0	0	1	1	2	2	0	1	0	5	3	5	5
504	2	22	湖北-武汉	四川-遂宁	4	6	0	0	0	0	1	0	0	0	0	1	1	1	1	0	1	0	5	1	1	1	1	1	0	1	1	1	1	1	0	0	1	1	3	3	1	1	0	4	3	4	4
505	2	21	上海-宝山区	湖北-武汉	4	2	0	0	0	0	1	0	0	0	0	1	1	1	0	0	1	0	5	0	1	1	1	1	0	1	1	1	1	0	0	0	1	1	3	3	1	1	0	5	3	5	4
506	1	20	湖北-武汉	湖北-武汉	3	3	0	0	0	0	1	0	1	0	0	0	1	1	1	0	0	0	5	1	1	1	1	1	0	1	1	1	1	1	0	0	1	1	2	2	1	1	0	5	3	5	4
507	2	20	湖北-武汉	湖南-长沙	4	6	0	0	0	0	1	1	0	0	0	0	1	1	1	0	1	0	5	1	1	1	1	1	0	1	1	1	1	1	1	0	1	1	2	2	0	1	0	5	1	5	5
508	2	19	湖北-武汉	河南-驻马店	3	6	0	0	0	0	1	0	0	0	0	1	2	1	1	0	1	0	4	1	1	1	1	0	0	1	1	1	1	1	0	0	1	1	2	2	1	1	0	4	4	1	4
509	2	20	湖北-武汉	广西-玉林	3	6	0	0	0	0	1	0	0	0	0	1	2	1	1	0	1	0	5	1	1	1	1	1	0	1	1	1	1	1	0	0	1	1	2	2	0	1	0	5	3	4	4
510	1	22	湖北-武汉	山东-潍坊	4	6	0	0	0	0	1	0	0	0	0	1	1	1	1	1	0	0	4	1	1	1	1	1	0	1	1	1	1	1	0	1	1	0	5	5	1	1	0	4	1	5	5
511	1	21	湖北-武汉	山东-聊城	3	6	0	0	0	0	1	0	0	0	0	1	1	1	1	0	0	0	5	1	1	1	1	1	0	1	1	1	1	1	0	0	1	1	2	3	1	1	0	4	3	4	4
512	2	20	湖北-武汉	贵州-毕节	2	6	0	0	0	0	1	0	0	0	0	1	2	1	1	0	1	0	5	1	1	1	1	1	0	1	1	1	1	1	0	0	1	1	5	5	1	1	0	3	3	4	4
513	1	20	湖北-武汉	河南-鹤壁	2	6	0	0	0	0	1	0	0	0	0	1	1	1	1	0	1	0	4	1	1	1	1	1	0	1	1	1	1	1	0	0	1	1	2	3	1	1	0	4	2	4	4
514	1	20	湖北-武汉	湖北-武汉	3	6	0	0	1	0	0	0	0	0	0	1	1	1	0	0	0	0	3	1	1	1	1	1	0	1	1	1	0	1	0	0	1	1	3	2	1	1	0	3	3	4	4
515	2	21	湖北-武汉	山东-滨州	4	6	0	0	0	0	1	0	0	0	0	1	1	1	1	0	0	0	4	1	1	1	1	1	0	1	1	1	1	1	0	0	1	1	3	3	1	1	0	5	1	5	5
516	1	22	湖北-武汉	安徽-六安	4	6	0	0	0	0	1	0	0	0	0	1	1	1	1	0	1	0	4	1	1	1	1	1	0	1	1	1	1	1	1	1	1	1	2	2	1	0	0	5	3	4	4
517	2	21	湖北-武汉	四川-德阳	2	6	0	0	0	0	1	0	0	0	0	1	2	1	1	0	1	0	4	1	1	1	1	0	0	1	1	1	1	1	0	0	1	1	2	5	1	1	0	4	3	4	4
518	2	22	湖北-武汉	山东-聊城	4	6	0	0	0	0	1	0	0	0	0	1	1	1	1	0	0	0	4	0	1	1	1	0	0	1	1	1	1	1	0	0	1	1	2	4	1	1	0	4	3	4	4
519	1	20	湖北-武汉	河南-郑州	2	3	0	0	0	0	1	0	0	0	0	1	1	1	0	0	1	0	4	1	1	1	1	1	0	1	1	1	0	1	0	1	1	1	3	3	0	0	1	4	2	4	4
520	1	21	湖北-武汉	安徽-阜阳	2	3	0	0	0	0	1	0	0	0	0	1	1	1	1	0	1	0	5	1	1	1	1	1	0	1	1	1	1	1	0	0	1	1	2	4	1	1	0	4	3	4	4
521	2	21	湖北-武汉	湖北-武汉	4	6	0	0	0	0	1	0	0	0	0	1	1	1	1	1	1	0	5	1	1	1	1	1	0	1	1	1	0	1	0	0	1	1	3	2	1	0	0	3	3	2	4
522	2	21	湖北-武汉	云南-保山	4	6	0	0	0	0	1	0	0	0	0	1	1	1	1	0	1	0	5	1	1	1	1	1	0	1	1	1	1	1	0	0	1	1	2	2	1	1	0	5	3	5	5
523	2	20	湖北-武汉	湖南-株洲	2	3	0	0	0	0	1	0	0	0	0	1	1	1	1	0	1	0	5	1	1	1	1	1	0	1	1	1	1	1	0	0	1	1	2	3	1	1	0	5	1	5	5
524	2	19	湖北-武汉	湖北-荆州	2	3	0	0	0	0	1	0	0	0	0	1	1	1	0	0	0	0	5	1	1	1	1	1	0	1	1	1	1	1	0	0	1	1	2	2	1	1	0	5	3	4	5
525	1	20	湖北-武汉	河北-石家庄	2	3	0	0	0	0	1	0	0	0	0	1	1	1	1	0	1	0	5	1	1	1	1	0	0	1	1	1	1	1	0	0	1	1	4	4	1	1	0	5	3	4	4
526	1	20	湖北-武汉	湖南-岳阳	3	6	0	0	0	1	0	0	0	0	0	1	1	1	1	0	1	0	4	1	1	1	1	0	0	1	1	1	1	1	0	0	1	1	2	5	1	1	0	5	3	4	5
527	2	22	湖北-武汉	湖北-武汉	4	6	0	0	1	0	0	0	0	0	0	1	1	1	1	0	1	0	5	1	1	1	1	1	0	1	1	1	1	1	0	0	1	1	5	5	1	1	0	5	3	4	4
528	2	20	湖北-武汉	四川-成都	2	6	0	0	0	0	1	0	0	0	0	1	1	1	1	0	0	0	5	1	1	1	1	0	0	1	1	1	1	1	0	0	1	1	3	5	1	0	0	3	2	4	5
529	1	23	湖北-武汉	云南-德宏	4	6	0	0	0	0	1	0	0	0	0	1	2	1	1	0	1	0	4	1	1	1	1	1	0	1	1	1	1	1	0	0	0	1	3	3	1	1	0	3	3	2	5
530	1	19	湖北-武汉	台湾-台北	2	3	0	0	0	0	1	0	0	0	0	1	1	1	1	0	1	0	5	1	1	1	1	0	0	1	1	1	1	1	0	0	1	1	5	5	1	1	0	5	2	3	2
531	2	20	湖北-武汉	贵州-黔南	2	3	0	0	0	0	1	0	0	0	0	1	1	1	1	0	1	0	1	1	1	1	1	1	0	1	1	1	1	1	0	0	1	1	2	5	1	1	0	5	3	4	5
532	2	22	湖北-武汉	山西-忻州	3	6	0	0	0	0	1	0	0	0	0	1	1	1	1	0	1	0	4	1	1	1	1	1	0	1	1	1	1	1	0	0	0	1	3	5	0	1	0	3	3	2	4
533	2	21	湖北-武汉	湖北-武汉	4	6	0	0	0	1	1	0	0	0	0	1	2	1	1	0	1	0	5	1	1	1	1	1	0	1	1	1	1	1	0	0	1	1	4	4	1	1	0	4	3	4	4
534	2	22	湖北-武汉	安徽-芜湖	3	6	0	0	0	0	1	0	0	0	0	1	1	1	1	0	0	0	4	1	1	1	1	1	0	1	1	1	1	1	0	0	1	1	3	5	1	0	0	4	4	4	4
535	2	21	湖北-武汉	河南-郑州	3	6	0	0	0	0	1	0	0	0	0	1	1	1	1	0	0	0	5	1	1	1	0	0	0	1	1	1	1	1	0	0	0	0	5	5	1	1	0	5	3	5	5
536	2	21	湖北-武汉	内蒙古-呼和浩特	2	3	0	0	0	0	1	0	0	0	0	1	1	1	0	0	0	0	3	1	1	1	1	1	0	1	1	1	1	1	0	0	1	1	2	5	1	1	0	5	3	4	4
537	2	19	湖北-武汉	宁夏-银川	2	3	0	0	0	0	1	0	0	0	0	1	1	1	1	0	1	0	5	0	1	1	0	0	0	1	1	1	1	1	0	0	1	1	3	4	1	1	0	5	3	4	4
538	2	20	湖北-武汉	湖北-武汉	3	6	0	0	0	0	1	0	0	0	0	1	1	1	1	0	1	0	5	1	1	1	1	1	0	1	1	1	1	1	0	0	1	1	2	2	1	0	0	5	3	4	4
539	1	22	湖北-武汉	湖南-长沙	4	6	0	0	0	0	1	0	0	0	0	1	1	1	1	1	1	0	5	1	1	1	1	1	0	1	0	1	1	1	0	0	1	0	2	4	1	1	0	5	4	4	4
540	1	23	湖北-武汉	安徽-芜湖	3	6	0	0	0	0	1	0	0	0	0	1	1	1	0	0	0	0	5	1	1	1	1	1	0	1	1	1	1	1	0	0	1	1	2	2	1	1	0	1	3	4	4
541	2	22	湖北-武汉	河南-洛阳	4	6	0	0	0	1	1	0	0	0	1	1	1	1	1	0	1	0	5	1	1	1	1	1	0	1	1	1	1	1	0	0	1	1	5	5	1	1	0	3	3	4	4
542	2	20	湖北-武汉	湖北-宜昌	3	3	0	0	0	0	1	0	0	0	0	1	2	1	1	0	1	0	5	1	1	1	1	1	0	1	1	1	1	1	0	0	0	1	4	5	1	1	0	4	4	4	4
543	2	22	山东-济南	湖北-十堰	4	2	0	0	0	0	1	0	0	0	0	1	1	1	1	0	1	0	4	1	1	1	1	1	0	1	1	1	1	1	0	1	1	1	2	2	1	1	0	4	1	4	4
544	2	21	湖北-武汉	四川-遂宁	3	6	0	0	0	0	1	0	0	0	0	1	1	1	1	0	1	0	4	0	1	1	1	0	0	1	1	1	1	1	0	0	1	1	3	4	1	1	0	4	2	4	4
545	2	21	湖北-武汉	贵州-铜仁	3	6	0	0	0	0	1	0	0	0	0	1	1	1	1	0	0	0	5	1	1	1	1	1	0	1	1	1	1	1	0	0	1	1	2	2	1	1	0	4	3	4	5
546	1	19	湖北-武汉	湖北-仙桃	2	3	0	0	0	0	1	0	0	0	0	1	1	1	1	0	0	0	5	1	1	1	1	1	0	1	1	1	1	1	0	0	1	1	4	5	1	1	0	4	2	1	1
547	1	21	湖北-武汉	云南-玉溪	2	3	0	0	0	0	1	0	0	0	0	1	1	1	1	0	1	0	5	1	1	1	1	0	0	1	1	1	1	1	0	0	1	1	4	4	0	1	0	4	3	5	4
548	1	20	湖北-武汉	青海-西宁	2	3	0	0	0	0	1	0	0	0	0	1	1	1	1	0	1	0	4	0	1	1	1	0	0	1	1	1	0	1	0	0	1	1	5	5	1	1	0	5	3	4	5
549	2	19	湖北-武汉	湖南-长沙	2	3	0	0	0	0	1	0	0	0	0	1	1	1	1	0	1	0	4	1	1	1	1	1	0	1	1	1	1	1	0	0	1	1	4	5	1	1	0	5	3	4	4
550	2	22	湖北-武汉	安徽-阜阳	4	6	0	0	0	0	1	0	0	0	0	1	1	1	1	1	1	0	4	1	1	1	1	1	0	1	1	1	1	1	0	0	1	1	3	3	1	1	0	4	1	5	5
551	2	21	湖北-孝感	广西-钦州	3	6	0	0	0	0	1	0	0	0	0	1	1	1	1	0	1	0	5	1	1	1	1	1	0	1	1	1	1	1	1	0	0	0	3	4	1	1	0	3	3	3	3
552	2	19	湖北-武汉	河南-濮阳	2	6	0	0	0	0	1	0	0	0	0	1	1	1	0	0	0	0	5	1	1	1	1	1	0	1	1	1	1	1	0	0	1	1	3	5	1	1	0	3	3	4	5
553	2	21	湖北-武汉	河南-驻马店	4	6	0	0	0	0	1	0	0	0	0	1	1	1	1	0	1	0	5	1	1	1	1	1	0	1	1	1	1	1	0	0	1	1	3	3	1	1	0	4	2	4	5
554	2	21	湖北-武汉	云南-玉溪	3	6	0	0	0	0	1	0	0	0	0	1	1	1	1	0	1	0	4	1	1	1	1	1	0	1	1	1	1	1	0	0	1	1	4	4	1	1	0	4	2	4	5
555	2	22	湖北-武汉	山东-东营	3	6	0	0	1	0	0	0	0	1	0	0	1	1	1	0	0	0	5	1	1	1	1	1	0	1	1	1	1	1	0	0	1	1	3	5	1	1	0	4	2	5	4
556	2	22	陕西-西安	重庆-黔江区	4	1	0	0	0	0	1	0	0	0	0	1	2	1	1	0	1	0	5	1	1	1	1	0	0	1	1	1	1	1	0	0	1	1	3	4	0	1	0	5	2	5	5
557	1	20	湖北-武汉	河南-新乡	2	3	0	0	0	0	1	0	0	0	0	1	2	1	1	0	1	0	3	1	1	1	1	1	0	1	1	1	1	1	0	0	1	1	3	2	1	1	0	4	3	4	4
558	1	20	湖北-武汉	湖南-益阳	2	3	0	0	0	0	1	0	0	0	0	1	1	1	1	0	0	0	6	0	1	1	1	1	0	1	1	1	0	1	0	0	1	1	3	3	1	1	0	5	3	4	4
559	2	20	湖北-武汉	湖北-武汉	3	6	0	0	0	1	0	0	0	0	0	1	1	1	1	0	1	0	4	1	1	1	1	0	0	1	1	1	1	1	0	1	0	0	2	4	1	1	0	4	2	5	2
560	2	20	湖北-武汉	湖北-武汉	4	6	0	0	0	1	0	0	0	0	0	1	2	1	1	0	0	0	3	1	1	1	1	1	0	1	1	1	1	1	0	0	1	1	2	2	0	1	0	4	3	4	5
561	2	24	湖北-武汉	贵州-铜仁	4	6	0	0	0	0	1	0	0	0	0	1	1	1	1	0	0	0	4	1	1	1	1	1	0	1	1	1	1	1	0	0	1	1	3	5	0	1	0	4	3	4	5
562	2	22	湖北-武汉	四川-绵阳	3	6	0	0	0	0	1	0	0	0	0	1	2	1	1	1	1	0	5	1	1	1	1	1	0	1	1	1	1	1	0	0	1	1	3	3	1	1	0	4	3	4	4
563	2	21	湖北-武汉	湖北-武汉	3	6	0	0	0	0	1	0	0	0	0	1	1	1	1	0	1	0	5	1	1	1	1	1	0	1	1	1	1	1	0	0	1	1	2	2	1	1	0	5	4	4	5
564	2	23	湖北-武汉	贵州-毕节	4	6	0	0	0	0	1	0	0	0	0	1	1	1	1	0	1	0	4	1	1	1	1	1	0	1	1	1	1	1	0	0	1	1	3	5	0	1	0	4	3	5	4
565	1	22	陕西-西安	江苏-苏州	4	1	0	0	0	0	1	0	0	0	0	1	1	1	1	0	0	0	5	1	1	1	1	1	0	1	1	1	1	1	0	0	1	0	4	4	1	1	0	5	3	3	4
566	1	20	湖北-武汉	贵州-黔东南	2	3	0	0	0	0	1	0	0	0	0	1	1	1	1	0	0	0	4	1	1	0	1	0	0	1	1	1	1	1	0	0	1	1	4	4	1	1	0	5	3	4	5
567	1	20	湖北-武汉	湖北-武汉	2	1	0	0	0	0	1	0	0	0	0	1	1	1	1	0	0	0	4	1	1	1	1	1	0	1	1	1	1	1	0	0	1	1	3	4	1	1	0	4	3	4	4
568	2	23	湖北-武汉	山西-晋城	6	6	0	0	0	0	1	0	0	0	0	1	1	1	1	0	1	0	5	1	1	1	1	1	0	1	1	1	1	1	0	0	1	1	4	4	1	1	0	5	2	2	4
569	2	22	陕西-西安	陕西-渭南	4	2	0	0	0	0	1	0	0	0	0	1	1	1	1	0	1	0	5	1	1	1	1	1	0	1	1	1	1	1	0	0	1	1	4	5	1	1	0	4	1	4	4
570	2	19	湖北-武汉	辽宁-大连	1	6	0	0	0	0	1	0	0	0	0	1	1	1	1	0	1	0	3	1	1	1	1	0	0	1	0	1	1	1	0	0	0	1	4	4	1	1	0	3	3	4	5
571	2	22	湖北-武汉	河北-石家庄	4	6	0	0	0	0	1	0	0	0	0	1	1	1	1	0	0	0	5	1	1	1	1	1	0	1	1	1	1	1	0	1	1	1	4	4	1	1	0	4	3	5	2
572	1	20	湖北-武汉	山东-聊城	3	6	0	0	0	0	1	0	0	0	0	1	2	1	1	0	0	0	5	1	1	1	1	1	0	1	1	1	1	1	0	0	1	1	4	4	1	1	0	5	3	3	5
573	1	24	湖北-武汉	江西-上饶	4	6	0	0	0	0	1	0	0	0	0	1	2	1	0	0	0	0	4	0	1	0	0	0	0	1	1	1	0	0	0	0	0	0	2	2	1	1	0	5	3	2	3
574	2	20	湖北-武汉	江西-上饶	2	3	0	0	0	0	1	0	0	0	0	1	2	1	1	0	1	0	1	1	1	0	0	0	0	1	0	1	1	0	0	0	1	1	5	5	1	1	0	5	3	5	4
575	2	20	湖北-武汉	贵州-铜仁	2	2	0	0	0	1	1	0	0	0	0	1	2	1	1	0	1	0	4	1	1	1	1	1	0	1	1	1	1	1	0	0	1	1	5	5	1	1	0	5	3	4	4
576	2	20	湖北-武汉	湖北-宜昌	2	1	0	0	0	0	1	0	0	0	0	1	1	1	0	0	1	0	5	1	1	1	1	1	0	1	1	1	0	1	0	0	1	1	4	4	1	1	0	4	3	2	5
577	1	18	湖北-武汉	浙江-绍兴	1	6	0	0	0	0	1	0	0	0	0	1	1	1	1	0	1	0	4	0	1	1	1	0	0	1	1	1	1	1	0	0	1	0	5	5	1	1	0	4	1	5	5
578	1	22	湖北-武汉	广东-揭阳	3	3	0	0	0	0	1	0	0	0	0	1	1	1	1	0	1	0	4	1	1	1	1	0	0	1	1	1	1	1	0	0	1	1	5	5	1	1	0	5	2	3	4
579	1	20	湖北-武汉	湖北-武汉	2	6	0	0	0	0	1	0	0	0	0	1	1	1	1	0	1	0	1	1	1	1	1	0	0	1	1	1	1	1	0	0	1	1	3	3	1	1	0	5	3	5	5
580	2	19	湖北-武汉	湖北-仙桃	2	2	0	0	0	0	1	0	0	0	0	1	1	1	1	0	0	0	4	1	1	1	1	1	0	1	1	1	1	1	0	0	1	1	5	5	1	1	0	4	3	4	5
581	1	22	湖北-武汉	山东-青岛	4	6	0	0	0	0	1	0	0	0	0	1	1	1	1	0	1	0	4	0	1	1	1	1	0	1	1	1	1	1	0	0	1	1	3	3	1	1	0	4	1	4	3
582	1	20	湖北-武汉	重庆-万州区	3	3	0	0	0	0	1	0	0	0	0	1	1	1	1	0	1	0	5	1	1	1	1	1	0	1	1	1	1	1	0	0	1	1	4	4	1	1	0	4	3	4	4
583	1	19	湖北-武汉	湖南-常德	2	1	0	0	0	0	1	0	0	0	0	1	1	1	1	0	1	0	3	1	1	1	1	1	0	1	1	1	1	1	1	1	1	1	2	5	1	1	0	4	2	3	2
584	2	18	湖北-武汉	浙江-杭州	2	2	0	0	0	0	1	0	0	0	0	1	1	1	1	0	1	0	5	1	1	1	1	0	0	1	1	1	1	1	0	0	1	1	3	3	1	1	0	5	2	1	4
585	1	21	湖北-武汉	江苏-常州	4	6	0	0	0	0	1	0	0	0	0	1	1	1	1	0	0	0	5	1	1	1	1	0	0	1	1	1	1	1	1	0	1	1	3	3	1	1	0	4	3	4	5
586	1	20	湖北-武汉	湖北-武汉	2	2	0	0	0	0	1	0	0	0	0	1	1	1	1	0	0	0	2	1	1	1	0	0	0	1	1	1	0	1	0	0	0	1	4	2	0	1	0	5	2	5	5
587	1	20	湖北-武汉	山东-日照	1	6	0	0	0	0	1	0	0	0	0	1	1	1	1	1	1	0	5	1	1	1	1	1	0	1	1	1	1	1	0	0	1	1	2	5	1	1	0	5	1	5	5
588	1	18	湖北-武汉	山东-临沂	1	1	0	0	0	0	1	0	0	0	0	1	1	1	1	0	0	0	5	1	1	1	1	0	0	1	1	1	1	1	0	0	1	1	3	4	1	1	0	4	3	4	4
589	1	24	湖北-武汉	贵州-铜仁	3	6	0	0	0	0	1	0	0	0	0	1	2	1	1	0	1	0	4	0	1	1	1	0	0	1	1	1	0	1	0	0	0	1	4	5	0	1	0	4	3	2	4
590	1	20	湖北-武汉	浙江-宁波	2	2	0	0	0	0	1	0	0	0	0	1	1	1	1	0	1	0	5	0	1	1	1	1	0	1	1	1	1	1	0	0	1	1	3	3	1	1	0	5	3	2	4
591	1	22	湖北-武汉	广西-梧州	4	6	0	0	0	0	1	0	0	0	0	1	1	1	1	0	1	0	6	1	1	1	1	1	0	1	0	0	0	0	0	0	0	0	1	2	1	1	0	2	2	5	5
592	2	20	湖北-武汉	福建-龙岩	2	1	0	0	0	0	1	0	0	0	0	1	1	1	1	0	1	0	5	1	1	1	1	1	0	1	1	1	1	1	0	0	1	1	3	4	1	1	0	5	2	2	4
593	1	19	湖北-武汉	四川-成都	2	1	0	0	0	0	1	0	0	0	0	1	1	1	1	0	0	0	4	1	1	1	1	1	0	1	1	1	1	1	0	0	1	1	4	4	1	1	0	4	3	5	5
594	2	21	湖北-武汉	江苏-宿迁	3	6	0	0	0	0	1	0	0	0	0	1	1	1	1	0	1	0	5	1	1	1	1	1	0	1	1	1	1	1	0	0	1	1	3	3	1	1	0	4	3	4	4
595	2	20	湖北-武汉	江西-南昌	2	1	0	0	0	0	1	0	0	0	0	1	1	1	1	0	1	0	1	1	1	1	1	1	0	1	1	1	1	1	0	0	1	1	2	4	1	1	0	5	3	4	4
596	2	19	湖北-武汉	云南-红河	2	1	0	0	0	0	1	0	0	0	0	1	1	1	1	0	1	0	5	1	1	1	1	1	0	1	1	1	1	1	0	0	1	1	3	3	1	1	0	5	3	4	5
597	2	19	湖北-武汉	湖北-十堰	2	1	0	0	0	0	1	0	0	0	0	1	1	1	1	0	1	0	5	1	1	1	1	1	0	1	1	1	1	1	0	0	1	1	4	5	1	1	0	5	2	4	5
598	2	19	湖北-武汉	福建-宁德	2	1	0	0	0	0	1	0	0	0	0	1	2	1	0	0	1	0	4	1	1	1	1	1	0	1	1	1	1	1	0	0	1	1	4	4	1	1	0	4	2	3	4
599	2	20	湖北-武汉	山西-太原	2	1	0	0	0	0	1	0	0	0	0	1	1	1	1	1	1	0	5	1	1	1	1	0	0	1	1	1	1	1	0	0	1	1	3	5	1	1	0	5	2	5	5
600	2	25	上海-松江区	上海-浦东新区	8	3	0	0	0	0	1	0	0	0	0	1	1	1	1	0	1	0	5	1	1	1	1	1	0	1	1	1	1	1	0	0	1	1	3	4	1	1	0	5	3	4	5
601	2	22	湖北-武汉	山东-烟台	3	6	0	0	0	0	1	0	0	0	0	1	1	1	0	0	1	0	4	1	1	1	1	0	0	1	1	1	1	1	0	0	0	0	2	1	0	1	0	5	3	4	4
602	2	18	湖北-武汉	湖南-岳阳	1	6	0	0	0	0	1	0	1	0	0	0	1	1	1	0	1	0	5	1	1	1	1	1	0	1	1	1	1	1	0	0	0	0	3	4	1	1	0	4	3	4	4
603	2	20	湖北-武汉	湖北-武汉	3	6	0	0	0	0	1	0	0	0	0	1	2	1	0	0	1	0	4	0	1	1	1	0	0	1	1	1	0	1	0	0	0	1	3	4	1	1	0	4	2	2	5
604	2	18	湖北-武汉	湖北-宜昌	1	1	0	0	0	0	1	0	0	0	0	1	1	1	0	0	0	0	4	0	1	1	1	1	0	1	1	1	1	1	0	0	1	1	3	3	1	1	0	5	3	4	5
605	2	18	湖北-武汉	湖北-襄阳	1	1	0	0	0	0	1	0	0	0	0	1	1	1	0	0	0	0	4	0	1	1	0	0	0	1	1	1	1	1	0	0	1	1	3	5	1	1	0	4	3	4	4
606	2	19	湖北-武汉	甘肃-定西	1	1	0	0	0	0	1	0	0	0	0	1	1	1	1	0	1	0	4	1	1	1	1	1	0	1	1	1	1	1	0	0	1	1	3	4	1	1	0	3	2	2	4
607	1	20	湖北-武汉	河南-安阳	2	6	0	0	0	0	1	0	0	0	0	1	2	1	1	0	0	0	4	0	1	1	0	0	0	1	0	0	1	1	0	0	0	0	2	2	0	0	1	2	2	2	2
608	2	21	湖北-武汉	安徽-阜阳	1	6	0	0	0	0	1	0	0	0	0	1	1	1	1	1	1	0	5	1	1	1	1	1	0	1	1	1	1	1	0	0	1	1	2	2	0	1	0	4	3	4	5
609	2	20	湖北-武汉	广东-潮州	3	1	0	0	0	1	0	0	0	0	1	0	1	1	0	0	1	0	5	1	1	1	1	1	0	1	1	1	1	1	0	0	1	1	5	5	1	1	0	5	3	4	4
610	2	19	湖北-武汉	海南-海口	2	1	0	0	0	1	0	0	0	0	1	0	1	1	0	0	1	0	4	1	1	1	1	1	0	1	1	1	1	1	0	0	1	1	5	5	1	1	0	5	3	5	5
611	1	19	湖北-武汉	河南-漯河	2	1	0	0	0	0	1	0	0	0	0	1	2	1	1	0	0	0	4	1	1	1	1	1	0	1	1	1	1	1	0	0	0	1	3	5	1	1	0	5	2	5	5
612	2	19	湖北-武汉	安徽-滁州	2	1	0	0	0	0	1	0	0	0	0	1	1	1	1	0	1	0	5	1	1	1	1	1	0	1	1	1	1	1	0	0	1	1	5	5	1	1	0	4	3	5	5
613	2	19	湖北-武汉	山西-太原	2	1	0	0	0	0	1	0	0	0	0	1	1	1	1	0	0	0	4	0	1	1	1	0	0	1	1	0	1	1	0	0	0	1	3	2	0	1	0	4	4	5	2
614	2	20	湖北-武汉	浙江-宁波	1	1	0	0	0	0	1	0	0	0	0	1	1	1	1	0	1	0	4	1	1	1	1	0	0	1	1	1	1	1	0	0	1	1	2	5	0	1	0	5	3	4	4
615	2	19	湖北-武汉	湖北-武汉	2	6	0	0	0	0	1	0	0	0	0	1	1	1	1	0	1	0	4	1	1	1	1	1	0	1	1	1	1	1	0	0	1	1	2	4	1	1	0	3	2	4	5
616	1	20	湖北-武汉	内蒙古-鄂尔多斯	1	2	0	0	0	0	1	0	0	0	0	1	1	1	1	0	1	0	4	1	1	0	0	0	0	1	1	1	1	1	0	0	1	1	3	3	1	1	0	4	1	5	4
617	2	19	湖北-武汉	河南-鹤壁	2	1	0	0	0	0	1	0	0	0	0	1	2	1	1	0	1	0	5	1	1	1	1	1	0	1	1	1	1	1	0	0	1	1	5	5	1	1	0	4	3	1	5
618	2	18	湖北-武汉	重庆-九龙坡区	1	1	0	0	0	0	1	0	0	0	0	1	2	1	1	0	0	0	5	1	1	1	1	1	0	1	1	1	1	1	0	0	1	1	3	3	1	1	0	4	3	4	4
619	2	20	湖北-武汉	河北-沧州	2	2	0	0	0	0	1	0	0	0	0	1	1	1	1	0	0	0	1	0	1	1	0	0	0	1	1	1	1	1	0	0	1	1	3	3	1	1	0	4	2	4	2
620	2	21	湖北-武汉	湖北-武汉	4	6	0	0	0	1	0	0	1	0	1	0	2	1	0	0	1	0	5	1	1	1	1	1	0	1	1	1	1	1	0	0	1	1	4	4	1	1	0	4	2	5	5
621	2	20	湖北-武汉	山西-忻州	2	1	0	0	0	0	1	0	0	0	0	1	1	1	1	0	1	0	5	1	1	1	1	1	0	1	1	1	1	1	0	0	1	1	4	4	1	1	0	3	2	5	5
622	1	21	湖北-武汉	湖北-武汉	3	6	0	0	0	1	0	0	0	0	0	1	2	1	1	0	1	0	4	1	1	1	1	1	0	1	1	1	1	1	0	0	1	1	2	4	1	1	0	4	2	4	3
623	2	20	湖北-武汉	湖北-襄阳	2	1	0	0	0	0	1	0	0	0	0	1	1	1	1	0	1	0	5	1	1	1	1	1	0	1	1	1	1	1	0	0	1	1	2	3	1	1	0	4	3	4	4
624	2	18	湖北-武汉	浙江-杭州	1	1	0	0	0	0	1	0	1	0	0	0	1	1	1	0	1	0	5	1	1	1	1	1	0	1	1	1	1	1	0	0	1	1	4	5	1	1	0	4	3	2	4
625	2	20	湖北-武汉	云南-大理	2	1	0	0	0	0	1	0	0	0	0	1	1	1	1	0	0	0	4	1	1	1	1	1	0	1	1	1	1	1	0	1	1	1	2	4	0	1	0	4	4	4	5
626	2	19	湖北-武汉	贵州-遵义	1	1	0	0	0	0	1	0	0	0	0	1	2	1	1	0	1	0	4	1	1	1	1	1	0	1	1	1	1	1	0	0	1	1	3	3	1	1	0	4	4	4	5
627	1	19	湖北-武汉	宁夏-中卫	1	1	0	0	0	0	1	0	1	0	0	0	2	1	1	0	0	0	4	1	1	1	1	1	0	1	1	1	1	1	1	0	1	1	2	4	1	1	0	5	2	4	5
628	1	19	湖北-武汉	广西-河池	1	1	0	0	0	0	1	0	0	0	0	1	2	1	1	0	0	0	5	1	1	1	1	1	0	1	1	1	0	1	0	0	0	1	3	3	1	1	0	3	2	4	2
629	2	19	湖北-武汉	江苏-泰州	1	2	0	0	0	0	1	0	0	0	0	1	1	1	1	0	0	0	4	1	1	0	1	0	0	1	1	1	0	1	0	0	1	1	4	5	1	1	0	4	2	5	4
630	2	22	湖北-武汉	安徽-淮南	4	6	0	0	0	0	1	0	0	0	0	1	1	1	1	1	1	0	4	1	1	1	1	1	0	1	1	1	1	1	0	0	1	1	3	3	1	1	0	5	3	4	5
631	1	25	北京-海淀区	山东-日照	11	3	0	0	0	0	1	0	0	0	0	1	1	1	0	0	0	0	5	1	1	1	1	1	0	1	1	1	1	1	0	0	1	0	4	5	0	1	0	5	2	2	4
632	2	18	湖北-武汉	湖北-荆门	1	1	0	0	0	0	1	0	0	0	0	1	1	1	1	0	1	0	4	0	1	1	1	1	0	1	1	1	1	1	0	0	1	1	2	4	1	1	0	4	3	4	4
633	1	20	湖北-武汉	甘肃-平凉	2	1	0	0	0	0	1	0	0	0	0	1	1	1	1	0	1	0	5	1	1	1	1	1	0	1	1	1	1	1	0	0	1	1	3	4	1	1	0	3	2	5	5
634	2	19	湖北-武汉	江西-南昌	2	1	0	0	0	0	1	0	0	0	0	1	2	1	1	0	1	0	4	0	1	1	1	1	0	1	1	1	0	1	0	0	1	1	3	4	1	1	0	5	2	4	5
635	2	19	湖北-武汉	重庆-涪陵区	1	6	0	0	0	0	1	0	0	0	0	1	2	1	1	0	0	0	5	0	1	1	1	0	0	1	1	1	1	1	0	0	1	1	2	3	1	1	0	5	3	2	5
636	2	20	湖北-武汉	广东-中山	2	1	0	0	0	0	1	0	0	0	0	1	1	1	0	0	1	0	5	1	1	1	1	1	0	1	1	1	1	1	0	0	1	1	4	4	1	1	0	5	3	4	5
637	2	21	湖北-武汉	河南-许昌	3	1	0	0	0	0	1	0	0	0	0	1	1	1	1	0	1	0	5	1	1	1	1	1	0	1	1	1	1	1	0	0	1	1	5	5	1	1	0	5	3	4	4
638	2	18	湖北-武汉	河南-漯河	1	1	0	0	0	0	1	0	0	0	0	1	1	1	1	0	1	0	5	1	1	1	1	1	0	1	1	1	1	1	0	0	1	1	2	2	1	1	0	5	3	2	5
639	2	18	湖北-武汉	江西-抚州	1	1	0	0	0	0	1	0	0	0	0	1	1	1	0	0	1	0	4	1	1	1	1	1	0	1	1	1	1	1	0	0	1	1	2	2	0	1	0	4	2	5	4
640	2	19	湖北-武汉	湖北-恩施	1	1	0	0	0	0	1	0	0	0	0	1	1	1	1	0	1	0	3	0	1	1	1	1	0	1	1	1	0	1	0	0	1	1	4	4	1	1	0	5	4	4	5
641	2	17	湖北-武汉	江西-鹰潭	1	1	0	0	0	0	1	0	0	0	1	0	1	1	1	0	0	0	3	1	1	0	1	0	0	1	1	1	1	1	0	0	1	1	2	4	1	0	0	3	3	4	5
642	2	20	湖北-武汉	湖北-武汉	4	5	0	0	0	0	1	0	0	0	0	1	1	1	1	0	0	0	5	1	1	1	0	0	0	1	1	1	1	1	0	0	1	0	5	5	1	0	0	4	2	4	4
643	2	19	湖北-武汉	新疆-阿克苏	2	2	0	0	0	0	1	0	0	0	0	1	1	1	1	0	1	0	5	1	1	1	1	1	0	1	1	1	1	1	0	0	1	1	3	5	1	1	0	5	3	5	5
644	2	18	湖北-武汉	广西-贵港	1	1	0	0	0	0	1	0	0	0	0	1	2	1	1	0	1	0	5	1	1	1	1	1	0	1	1	1	1	1	0	0	1	1	4	4	1	1	0	4	4	4	4
645	2	20	河南-许昌	河南-濮阳	2	1	0	0	0	0	1	0	0	0	0	1	1	1	0	0	1	0	5	1	1	1	1	0	0	1	1	1	1	1	0	0	1	1	2	1	0	1	0	5	3	4	5
646	2	19	湖北-武汉	广西-南宁	1	6	0	0	0	0	1	0	0	0	0	1	2	1	1	0	0	0	5	1	1	1	1	0	0	1	1	1	1	1	0	0	1	1	3	4	1	1	0	5	3	4	5
647	2	21	湖北-武汉	湖北-武汉	4	6	0	0	0	0	1	0	0	0	0	1	2	1	0	0	1	0	5	1	1	1	1	1	0	1	1	1	1	1	0	0	1	1	5	5	1	1	0	5	4	2	4
648	2	18	湖北-武汉	浙江-温州	1	1	0	0	0	0	1	0	0	0	0	1	1	1	1	0	1	0	5	1	1	1	1	1	0	1	1	1	1	1	0	0	1	1	4	5	1	1	0	5	3	5	5
649	2	19	湖北-武汉	安徽-安庆	2	1	0	0	0	0	1	0	0	0	0	1	2	1	1	0	0	0	5	1	1	1	1	1	0	1	1	1	1	1	0	0	1	1	3	4	1	1	0	5	4	2	5
650	2	19	湖北-武汉	湖北-武汉	2	6	0	0	0	0	1	0	0	0	0	1	2	1	1	0	1	0	5	1	1	0	1	0	0	1	1	1	1	1	0	0	1	1	4	5	1	1	0	5	3	4	5
651	2	20	湖北-武汉	安徽-六安	3	6	0	0	0	0	1	0	0	0	0	1	1	1	1	0	1	0	5	1	1	1	1	1	0	1	1	1	1	1	0	0	1	1	4	4	1	1	0	4	3	4	4
652	2	19	湖北-武汉	浙江-杭州	1	1	0	0	0	0	1	0	0	0	0	1	1	1	0	0	1	0	3	1	1	1	1	1	0	1	1	1	1	1	0	0	1	1	3	3	1	1	0	5	3	4	4
653	2	18	湖北-武汉	江西-赣州	1	1	0	0	0	0	1	0	0	0	0	1	1	1	1	0	1	0	5	1	1	1	0	0	0	1	1	1	1	1	0	0	1	1	2	2	1	1	0	3	2	4	4
654	2	21	湖北-武汉	山东-济南	4	5	0	0	0	0	1	0	0	0	0	1	1	1	1	0	1	0	5	1	1	1	1	1	0	1	1	1	1	1	0	0	1	1	5	3	1	1	0	5	4	4	3
655	1	19	湖北-武汉	江西-上饶	1	1	0	0	0	0	1	0	0	0	0	1	1	1	1	0	0	0	5	0	1	1	1	1	0	1	1	1	1	1	0	0	1	1	3	3	1	1	0	5	4	5	5
656	2	19	湖北-武汉	湖北-鄂州	2	1	0	0	0	0	1	0	0	0	0	1	1	1	1	0	1	0	5	1	1	1	1	1	0	1	1	1	1	1	0	0	1	1	5	5	1	1	0	4	2	4	2
657	2	19	湖北-武汉	江苏-淮安	1	1	0	0	0	0	1	0	0	0	0	1	1	1	1	0	1	0	4	1	1	1	0	0	0	1	1	1	0	0	0	0	0	0	5	5	1	1	0	4	3	5	4
658	2	20	湖北-武汉	浙江-杭州	2	1	0	0	0	0	1	0	0	0	0	1	1	1	1	0	1	0	5	1	1	1	1	1	0	1	1	1	1	1	0	0	1	1	5	3	1	1	0	5	1	4	4
659	2	21	湖北-武汉	安徽-六安	1	1	0	0	0	0	1	0	0	0	0	1	1	1	1	1	1	0	2	1	1	1	1	1	0	1	1	1	1	1	0	0	1	1	5	5	1	1	0	4	3	5	5
660	2	18	湖北-武汉	湖北-武汉	1	1	0	1	0	1	0	1	1	0	0	0	1	1	1	0	1	0	4	1	1	1	1	1	0	1	1	1	0	1	0	0	1	1	2	2	0	1	0	5	5	4	5
661	2	21	湖北-武汉	四川-自贡	4	6	0	0	0	0	1	0	0	0	0	1	1	1	1	0	1	0	5	1	1	1	1	1	0	1	1	1	1	1	0	0	1	1	4	5	1	1	0	5	3	5	5
662	2	19	湖北-武汉	甘肃-陇南	2	1	0	0	0	0	1	0	0	0	0	1	2	1	0	0	1	0	5	1	1	1	1	1	0	1	0	1	1	1	0	0	1	1	3	4	1	1	0	5	3	2	5
663	1	21	湖北-武汉	湖北-武汉	4	6	0	0	0	0	1	0	0	0	0	1	1	1	0	0	1	0	5	1	1	1	1	1	0	1	1	1	1	1	0	0	1	1	3	3	0	1	0	4	3	2	4
664	2	18	湖北-武汉	贵州-铜仁	1	1	0	0	0	0	1	0	0	0	0	1	1	1	1	0	1	0	5	1	1	1	1	0	0	1	1	1	1	1	0	0	1	1	2	4	1	1	0	4	2	5	5
665	2	18	湖北-武汉	湖北-武汉	1	6	0	0	0	0	1	0	0	0	0	1	1	1	1	0	0	0	4	1	1	1	1	0	0	1	0	1	1	1	0	0	1	0	3	3	1	1	0	4	3	4	5
666	1	24	湖北-武汉	江西-吉安	2	1	0	0	0	0	1	0	0	0	0	1	1	1	1	0	0	0	4	1	1	1	1	1	0	1	1	1	1	1	0	0	1	1	3	3	1	1	0	4	3	4	4
667	1	20	湖北-武汉	湖北-恩施	3	3	0	0	0	0	1	0	0	0	0	1	2	1	1	0	1	0	4	1	1	1	1	1	0	1	1	1	1	1	0	0	1	1	3	3	1	1	0	5	3	4	4
668	2	20	湖北-武汉	河北-邢台	2	2	0	0	0	0	1	0	0	0	0	1	1	1	1	0	0	0	4	0	1	1	0	0	0	1	0	1	0	1	0	0	0	1	2	1	0	1	0	5	3	5	5
669	1	18	湖北-武汉	贵州-贵阳	1	1	0	0	0	0	1	0	0	0	0	1	1	1	0	0	1	0	4	1	1	1	1	1	0	1	1	1	0	1	0	0	1	1	5	5	1	1	0	4	1	4	4
670	2	22	广东-广州	内蒙古-呼和浩特	4	5	0	0	0	0	1	0	0	0	0	1	1	1	1	0	1	0	4	1	1	1	1	1	0	1	1	1	1	1	0	0	1	1	5	5	1	1	0	5	3	5	5
671	2	22	江苏-南京	江苏-徐州	4	5	0	0	0	0	1	0	0	0	0	1	1	1	1	0	1	0	5	1	1	1	1	1	0	1	1	1	1	1	0	0	1	1	4	4	1	1	0	4	4	4	2
672	2	22	湖北-武汉	甘肃-天水	3	3	0	0	0	0	1	0	0	0	0	1	1	1	1	0	1	0	5	1	1	1	1	1	0	1	1	1	1	1	0	0	1	1	4	4	1	0	0	5	3	5	5
673	2	22	天津-和平区	宁夏-石嘴山	4	5	0	0	0	0	1	0	0	0	0	1	2	1	1	0	0	0	5	1	1	1	1	1	0	1	1	1	1	1	0	0	1	1	5	5	1	1	0	5	4	4	5
674	2	22	辽宁-大连	辽宁-朝阳	4	5	0	0	0	0	1	0	0	0	0	1	2	1	1	0	1	0	4	1	1	1	1	1	0	1	1	1	1	1	0	0	0	1	5	4	1	1	0	4	2	4	4
675	2	22	天津-和平区	天津-和平区	4	5	0	0	0	0	1	0	0	0	0	1	1	1	0	0	1	0	5	1	1	1	1	1	0	1	1	1	1	1	0	0	1	1	4	4	0	1	0	1	3	5	4
676	2	20	湖北-武汉	湖北-十堰	2	1	0	0	0	0	1	0	0	0	0	1	1	1	1	0	1	0	5	1	1	1	1	1	0	1	1	1	1	1	0	0	1	1	5	5	1	1	0	5	3	4	5
677	2	22	湖北-黄冈	湖北-黄冈	3	5	0	0	0	0	1	0	0	0	0	1	2	1	1	0	1	0	4	1	1	1	1	1	0	1	1	1	1	1	0	0	1	1	5	5	1	1	0	4	3	1	3
678	2	22	湖北-武汉	云南-保山	4	6	0	0	0	0	1	0	0	0	0	1	1	1	1	0	0	0	4	1	1	1	1	1	0	1	0	1	1	1	0	0	1	1	2	1	1	1	0	4	2	4	5
679	1	20	云南-昆明	山东-滨州	1	6	0	0	0	0	1	0	0	0	0	1	2	1	1	0	1	0	5	0	1	1	0	0	0	1	1	1	0	1	0	0	1	1	3	3	1	1	0	4	3	4	4
680	1	19	湖北-武汉	湖北-孝感	1	1	0	0	0	0	1	0	0	0	0	1	1	1	0	0	1	0	4	0	1	1	1	1	0	1	1	1	1	1	0	0	1	1	2	3	0	1	0	5	2	2	3
681	1	19	湖北-武汉	湖北-十堰	2	2	0	0	0	0	1	0	0	0	0	1	1	1	1	0	0	0	4	1	0	1	1	0	0	1	1	1	1	1	0	0	1	1	5	4	1	1	0	3	3	4	5
682	2	21	湖北-武汉	湖南-怀化	3	6	0	0	0	0	1	0	0	0	0	1	1	1	1	0	1	0	4	1	1	1	1	0	0	1	1	1	1	1	0	0	1	1	4	5	1	1	0	4	2	5	3
683	1	25	湖北-襄阳	湖北-黄冈	3	3	0	0	0	0	1	0	0	0	0	1	1	1	1	0	1	0	4	1	1	1	1	0	0	1	1	1	1	1	0	0	1	1	2	3	1	1	0	4	3	4	5
684	2	19	湖北-武汉	浙江-宁波	1	2	0	0	0	0	1	0	0	0	0	1	1	1	1	0	0	0	4	1	1	1	1	1	0	1	1	1	1	1	0	1	1	1	2	3	1	1	0	5	3	4	4
685	2	18	湖北-武汉	海南-三亚	1	1	0	0	0	0	1	0	0	0	0	1	1	1	1	0	0	0	3	1	1	1	1	1	0	1	1	1	1	1	0	0	1	1	4	3	1	1	0	4	3	5	4
686	2	18	湖北-武汉	河北-衡水	1	1	0	0	0	0	1	0	0	0	0	1	1	1	1	0	0	0	4	1	1	1	1	1	0	1	1	1	1	1	0	0	1	1	4	5	1	1	0	4	2	4	4
687	2	24	吉林-长春	安徽-阜阳	5	5	0	0	0	0	1	0	0	0	0	1	1	1	1	0	1	0	5	1	1	1	1	1	0	1	1	1	1	1	0	0	1	1	5	4	1	1	0	4	3	4	5
688	2	20	吉林-长春	宁夏-石嘴山	3	5	0	0	0	0	1	0	0	0	1	1	2	1	1	0	1	0	4	1	1	1	1	0	0	1	1	1	1	1	0	0	1	1	5	5	1	1	0	4	3	4	4
689	2	22	北京-海淀区	山西-吕梁	4	5	0	0	0	0	1	0	0	0	0	1	1	1	1	0	1	0	5	1	1	1	1	1	0	1	1	1	1	1	0	0	0	1	5	5	1	1	0	4	3	4	4
690	2	22	江苏-苏州	贵州-遵义	4	5	0	0	0	0	1	0	0	0	0	1	1	1	0	0	1	0	1	1	1	1	1	1	0	1	1	1	1	1	0	0	1	1	5	5	1	1	0	5	3	4	4
691	2	22	四川-成都	河南-郑州	4	5	0	0	0	0	1	0	0	0	0	1	2	1	0	0	0	0	5	1	1	1	1	1	0	1	1	1	1	1	0	0	1	1	5	5	0	1	0	5	3	4	4
692	2	23	吉林-长春	河北-邯郸	4	5	0	0	0	0	1	0	0	0	0	1	1	1	1	1	1	0	5	1	1	1	1	1	0	1	1	1	1	1	0	0	1	1	5	5	0	1	0	4	3	4	3
693	1	22	陕西-西安	黑龙江-牡丹江	4	2	0	0	0	0	1	0	0	0	0	1	1	1	1	0	1	0	3	1	1	1	1	1	0	1	1	1	1	1	0	0	1	1	4	4	1	1	0	5	3	4	5
694	2	20	甘肃-兰州	甘肃-兰州	4	5	0	0	0	0	1	0	0	0	0	1	1	1	1	0	0	0	4	1	1	1	1	0	0	1	1	1	0	1	0	0	1	1	5	5	0	1	0	4	3	5	4
695	2	22	四川-成都	云南-大理	4	5	0	0	0	0	1	0	0	0	0	1	2	1	1	0	0	0	5	1	1	1	1	0	0	1	1	1	1	1	0	0	1	1	5	5	1	1	0	4	3	5	4
696	1	20	湖北-武汉	安徽-池州	2	2	0	0	0	0	1	0	0	0	0	1	1	1	0	0	1	0	3	1	1	1	1	0	0	1	1	1	1	1	0	0	1	1	4	4	1	1	0	5	3	5	5
697	2	21	河南-郑州	广东-广州	4	5	0	0	0	0	1	0	0	0	0	1	1	1	1	0	1	0	5	1	1	1	1	1	0	1	1	1	1	1	1	0	1	1	5	4	1	1	0	3	1	5	5
698	1	25	湖北-武汉	湖北-武汉	1	1	1	0	0	0	0	1	0	0	0	0	2	1	0	0	0	0	1	1	0	0	0	0	0	1	0	0	0	0	0	0	0	0	1	1	1	0	0	1	1	1	1
699	1	20	四川-成都	河南-南阳	2	6	0	0	0	0	1	0	0	0	0	1	2	1	1	0	0	0	4	0	1	1	1	0	0	1	1	1	0	1	0	0	1	1	3	3	1	1	0	3	3	2	4
700	1	22	湖北-武汉	湖北-武汉	3	1	0	0	0	0	1	0	0	0	0	1	2	1	1	0	1	0	4	1	1	1	1	1	0	1	1	1	1	1	0	0	0	1	2	2	1	1	0	4	3	4	4
701	2	22	湖南-长沙	湖南-娄底	4	5	0	0	0	0	1	0	0	0	0	1	2	1	1	0	1	0	5	1	1	1	1	1	0	1	1	1	1	1	0	0	1	1	5	5	1	1	0	4	3	4	4
702	2	21	湖北-武汉	湖北-武汉	5	5	0	0	0	0	1	0	0	0	0	1	1	1	0	0	1	0	5	1	1	0	1	1	0	1	1	1	1	1	0	0	1	1	5	5	1	1	0	5	1	4	4
703	1	18	湖北-武汉	广东-深圳	1	6	0	0	0	0	1	0	0	0	0	1	1	1	1	0	1	0	5	1	1	1	1	1	0	1	1	1	1	1	0	0	1	1	5	5	1	1	0	4	3	5	5
704	2	22	广东-广州	河北-保定	4	5	0	0	0	0	1	0	0	0	0	1	1	1	1	0	0	0	4	1	1	1	1	1	0	1	1	1	1	1	0	0	0	1	5	5	1	1	0	5	3	4	2
705	2	20	湖北-武汉	湖北-武汉	3	6	0	0	0	0	1	0	0	0	0	1	2	1	1	0	0	0	5	1	1	1	1	0	0	1	1	1	1	1	0	0	1	1	3	3	1	1	0	4	3	2	5
706	1	18	湖北-武汉	广东-汕头	1	1	0	0	0	0	1	0	0	0	0	1	1	1	1	0	0	0	4	0	1	1	1	0	0	1	1	1	1	1	0	0	1	1	5	5	1	1	0	5	1	5	5
707	2	21	北京-东城区	北京-海淀区	4	5	0	0	0	0	1	0	0	0	0	1	2	1	1	0	1	0	5	1	1	1	1	1	0	1	1	1	1	1	0	0	1	1	5	5	1	1	0	5	3	5	5
708	2	19	湖北-武汉	湖北-武汉	2	6	0	0	0	0	1	0	0	0	0	1	2	1	1	0	0	0	5	1	1	1	1	1	0	1	1	1	1	1	0	0	1	1	2	2	1	1	0	5	3	4	5
709	2	23	湖北-武汉	河南-郑州	4	6	0	0	0	0	1	0	0	0	0	1	1	1	1	1	1	0	5	1	1	1	1	1	0	1	1	1	1	1	0	0	1	1	3	5	1	1	0	4	2	4	4
710	2	21	湖北-武汉	云南-大理	2	1	0	0	0	0	1	0	0	0	0	1	1	1	1	0	1	0	4	1	1	1	1	1	0	1	1	1	1	1	0	0	1	1	4	4	1	1	0	4	3	4	5
711	2	22	湖北-武汉	湖南-长沙	4	6	0	0	0	0	1	0	0	0	0	1	1	1	1	0	0	0	4	0	1	1	1	1	0	1	1	1	1	1	0	1	1	1	3	5	0	1	0	4	1	2	4
712	1	19	湖北-武汉	福建-泉州	2	1	0	0	0	0	1	0	0	0	0	1	1	1	1	0	1	0	5	1	1	1	1	1	0	1	1	1	1	1	0	0	1	1	1	1	1	1	0	5	1	5	3
713	2	20	湖北-武汉	云南-大理	2	1	0	0	0	0	1	0	0	0	0	1	1	1	1	0	0	0	5	1	1	1	1	1	0	1	1	1	1	1	0	0	1	1	3	4	1	1	0	5	3	4	4
714	2	21	湖北-武汉	河南-濮阳	4	6	0	0	0	0	1	0	0	0	0	1	2	1	0	0	1	0	5	1	1	1	1	1	0	1	1	1	0	1	0	0	1	1	2	4	1	1	0	5	2	4	4
715	1	17	湖北-武汉	湖北-咸宁	1	1	0	0	0	0	1	0	0	0	0	1	1	1	1	0	1	0	4	1	1	1	1	1	0	1	1	1	1	1	1	1	1	1	3	3	1	1	0	4	3	4	4
716	1	19	湖北-武汉	湖南-永州	2	2	0	0	0	0	1	0	0	0	0	1	1	1	1	0	0	0	3	1	1	1	1	1	0	1	1	1	1	1	0	0	0	0	2	2	1	1	0	4	3	4	4
717	1	23	吉林-长春	江西-赣州	5	5	0	0	0	0	1	0	0	0	0	1	2	1	1	0	1	0	4	1	1	1	1	1	0	1	1	1	0	0	1	0	1	1	5	5	1	1	0	5	2	4	4
718	2	21	湖北-武汉	浙江-宁波	2	1	0	0	0	0	1	0	0	0	0	1	1	1	1	0	1	0	5	1	1	1	1	1	0	1	1	1	1	1	0	0	1	1	4	4	1	1	0	5	3	2	4
719	1	20	湖北-武汉	湖北-襄阳	2	1	0	0	0	0	1	0	0	0	0	1	2	1	1	0	1	0	4	1	1	1	1	1	0	1	1	1	1	1	0	0	1	1	2	3	0	1	0	4	4	5	4
720	2	21	湖北-武汉	湖北-十堰	3	1	0	0	0	0	1	0	0	0	0	1	1	1	1	0	0	0	5	1	1	1	1	1	0	1	1	1	1	1	0	0	1	1	3	4	1	1	0	5	3	4	4
721	2	22	吉林-长春	山西-晋中	4	5	0	0	0	0	1	0	0	0	0	1	1	1	1	0	1	0	5	1	1	1	1	1	0	1	1	1	1	1	0	0	1	1	5	5	1	1	0	5	3	5	5
722	2	22	湖北-武汉	广西-崇左	4	5	0	0	0	0	1	0	0	0	0	1	2	1	1	0	1	0	4	1	1	1	1	1	0	1	1	1	1	1	0	0	1	1	5	3	0	1	0	5	3	5	4
723	2	20	湖北-武汉	湖北-黄冈	2	1	0	0	0	0	1	0	0	0	0	1	2	1	1	0	0	0	4	1	1	1	1	1	0	1	1	1	1	1	0	0	0	1	2	2	1	1	0	4	4	4	5
724	1	22	湖北-武汉	福建-漳州	3	3	0	0	0	0	1	0	0	0	0	1	1	1	1	0	0	0	3	1	1	0	1	0	0	1	1	1	1	1	0	0	0	1	2	3	0	1	0	4	2	2	4
725	2	22	天津-和平区	内蒙古-包头	4	5	0	0	0	0	1	0	0	0	0	1	2	1	1	0	1	0	5	1	1	1	1	1	0	1	1	1	1	1	0	0	1	1	5	5	0	1	0	4	2	4	4
726	1	20	湖北-武汉	湖北-随州	2	1	0	0	0	0	1	0	0	0	0	1	2	1	1	0	1	0	3	0	1	1	1	1	0	1	1	1	1	1	0	0	1	1	3	3	1	1	0	4	3	4	4
727	1	21	湖北-武汉	湖南-娄底	3	6	0	0	0	0	1	0	0	0	0	1	1	1	1	0	0	0	4	1	1	1	1	0	0	1	1	1	1	1	0	0	0	0	5	5	0	1	0	4	1	5	4
728	2	20	湖北-武汉	广东-珠海	2	1	0	0	0	0	1	0	0	0	0	1	1	1	1	0	1	0	4	1	1	1	0	0	0	1	1	1	1	1	0	0	1	1	5	5	0	1	0	5	3	4	5
729	2	23	湖北-武汉	湖南-湘西	4	6	0	0	0	0	1	0	0	0	0	1	2	1	1	0	0	0	1	1	1	1	1	0	0	1	1	1	1	1	0	0	1	1	3	3	1	1	0	4	3	2	5
730	2	20	湖北-武汉	重庆-酉阳土家族苗族自治县	2	1	0	0	0	0	1	0	0	0	0	1	2	1	1	0	0	0	4	1	1	1	1	1	0	1	1	1	0	0	0	0	1	1	2	2	1	0	0	4	3	4	4
731	2	20	湖北-武汉	湖南-邵阳	2	1	0	0	0	0	1	0	0	0	0	1	1	1	0	0	1	0	4	1	1	1	1	1	0	1	1	1	1	1	0	0	0	1	2	3	1	1	0	4	3	4	4
732	2	20	湖北-武汉	新疆-阿克苏	2	1	0	0	0	0	1	0	0	0	0	1	1	1	1	0	0	0	5	1	1	1	1	1	0	1	1	1	1	1	0	0	1	1	4	4	1	1	0	5	3	4	4
733	2	21	湖北-武汉	内蒙古-锡林郭勒盟	2	3	0	0	0	0	1	0	0	0	0	1	1	1	0	0	1	0	4	1	1	1	1	1	0	1	1	1	1	1	0	1	1	1	5	5	1	1	0	4	1	5	5
734	2	17	北京-朝阳区	山东-日照	1	5	0	0	0	0	1	0	0	0	0	1	2	1	0	0	1	0	5	1	1	1	1	0	0	1	1	1	1	1	0	0	1	1	2	3	0	1	0	4	3	2	5
735	2	22	河南-开封	河南-开封	4	5	0	0	0	0	1	0	0	0	0	1	1	1	1	0	0	0	5	1	1	1	1	1	0	1	1	1	1	1	0	0	1	1	5	5	1	1	0	5	3	4	4
736	2	20	湖北-武汉	河南-郑州	2	1	0	0	0	0	1	0	0	0	0	1	1	1	1	0	0	0	4	1	1	1	0	0	0	1	1	1	0	1	0	0	1	0	2	4	1	1	0	3	1	5	4
737	2	21	广东-广州	广东-广州	4	5	0	0	0	0	1	0	0	0	0	1	1	1	1	0	0	0	4	1	1	1	1	1	0	1	1	1	0	1	0	0	1	1	5	5	1	1	0	5	3	2	4
738	1	22	湖北-鄂州	甘肃-白银	3	5	0	0	0	0	1	0	0	0	0	1	1	1	1	0	1	0	4	1	1	1	1	1	0	1	1	1	1	1	0	0	1	1	5	5	1	1	0	5	3	2	4
739	2	21	湖北-鄂州	湖北-随州	3	5	0	0	0	0	1	0	0	0	0	1	2	1	1	0	1	0	5	1	1	1	1	1	0	1	1	1	1	1	0	0	1	1	5	5	1	1	0	4	3	2	4
740	2	21	湖北-鄂州	甘肃-白银	3	5	0	0	0	0	1	0	0	0	0	1	2	1	1	0	1	0	4	1	1	1	1	1	0	1	1	1	1	1	0	0	1	1	4	3	1	1	0	4	1	5	5
741	1	21	湖北-鄂州	湖北-恩施	3	5	0	0	0	0	1	0	0	0	0	1	2	1	1	0	0	0	5	1	1	1	1	0	0	1	1	1	1	1	0	0	1	0	5	5	1	1	0	4	3	2	4
742	1	20	湖北-鄂州	湖北-鄂州	3	5	0	0	0	0	1	0	0	0	0	1	1	1	1	0	1	0	4	1	1	1	1	1	0	1	1	1	0	1	0	0	1	1	5	5	1	1	0	4	2	1	2
743	2	20	湖北-武汉	福建-龙岩	2	1	0	0	0	0	1	0	0	0	0	1	1	1	1	0	1	0	4	1	1	1	1	0	0	1	1	1	1	1	0	0	1	1	3	3	1	1	0	5	3	2	4
744	2	18	湖北-武汉	江苏-徐州	1	2	0	0	0	0	1	0	0	0	0	1	1	1	1	0	1	0	5	1	1	1	1	0	0	1	1	1	1	1	0	0	1	1	2	2	1	1	0	4	3	2	4
745	2	18	湖北-武汉	湖北-恩施	1	3	0	0	0	0	1	0	0	0	0	1	1	1	1	0	0	0	4	0	1	1	0	0	0	1	0	1	1	1	0	0	1	1	3	5	1	1	0	4	3	4	4
746	1	19	湖北-武汉	江西-上饶	1	3	0	0	0	0	1	0	0	0	0	1	1	1	0	1	1	0	4	1	1	1	1	1	0	1	1	1	1	1	0	0	0	0	3	3	1	1	0	5	1	4	1
747	1	19	湖北-武汉	山东-潍坊	1	3	0	0	0	0	1	0	0	0	0	1	1	1	1	0	1	0	5	1	1	1	1	1	0	1	1	1	1	1	0	0	1	1	3	3	1	1	0	4	2	2	4
748	1	18	湖北-武汉	河北-石家庄	1	3	0	0	0	0	1	0	0	0	0	1	1	1	1	0	0	0	4	1	1	1	1	1	0	1	1	1	1	1	0	0	1	1	4	4	1	1	0	4	3	4	5
749	1	19	湖北-武汉	黑龙江-哈尔滨	1	3	0	0	0	0	1	0	0	0	0	1	1	1	1	0	1	0	4	0	1	1	0	0	0	1	1	1	1	1	0	0	1	1	3	3	1	1	0	4	1	4	3
750	1	18	湖北-武汉	湖北-随州	1	3	0	0	0	0	1	0	1	0	0	0	1	1	0	0	0	0	4	0	1	1	1	1	0	1	1	0	0	1	0	0	0	0	2	3	1	1	0	4	2	5	5
751	1	25	湖北-武汉	湖北-武汉	8	3	0	1	1	1	0	0	1	1	1	0	2	1	1	0	1	0	5	1	1	1	1	1	0	1	1	1	0	0	0	0	0	0	5	5	1	1	0	4	3	5	4
752	1	19	湖北-武汉	山西-晋城	1	3	0	0	0	0	1	0	0	0	0	1	1	1	0	0	1	0	5	1	1	1	1	1	0	1	1	1	0	1	0	0	1	0	5	5	0	1	0	5	2	4	4
753	2	18	湖北-武汉	江西-南昌	1	3	0	0	0	0	1	0	0	0	0	1	1	1	0	0	0	0	4	1	1	1	0	0	0	1	1	1	1	1	0	0	1	1	2	2	1	1	0	4	3	4	5
754	1	18	湖北-武汉	湖北-武汉	1	3	0	0	0	1	0	0	0	0	0	1	1	1	0	0	1	0	4	1	1	0	1	0	0	1	1	1	1	1	0	0	1	1	5	4	0	1	0	4	3	4	4
755	2	19	湖北-武汉	广西-柳州	1	3	0	0	0	0	1	0	0	0	0	1	1	1	0	0	0	0	4	0	1	1	1	1	0	1	1	1	1	1	0	0	0	1	2	4	1	1	0	4	3	4	3
756	2	22	北京-石景山区	北京-海淀区	4	5	0	0	0	0	1	0	0	0	0	1	1	1	0	0	1	0	4	1	1	1	1	1	0	1	1	1	1	1	0	0	0	1	5	5	0	1	0	4	3	4	4
757	1	19	湖北-武汉	湖北-孝感	1	3	0	0	0	0	1	0	0	0	0	1	1	1	1	0	1	0	4	1	1	1	1	0	0	1	1	1	1	1	0	0	1	1	3	2	1	1	0	5	3	4	4
758	1	18	湖北-武汉	湖南-娄底	1	3	0	0	0	0	1	0	0	0	0	1	1	1	0	0	1	0	3	1	1	1	1	1	0	1	1	1	1	1	0	0	1	1	3	4	1	1	0	4	1	2	1
759	1	19	湖北-武汉	安徽-铜陵	1	3	0	0	0	0	1	0	0	0	0	1	1	1	1	0	0	0	4	0	1	1	0	0	0	1	1	1	1	1	0	0	1	1	3	4	1	1	0	4	3	4	4
760	1	19	湖北-武汉	山西-忻州	1	3	0	0	0	0	1	0	0	0	0	1	1	1	1	0	0	0	4	1	1	1	1	1	0	1	1	1	1	1	0	0	1	1	3	1	1	1	0	5	3	4	4
761	1	18	湖北-武汉	湖北-孝感	1	2	0	0	0	0	1	0	0	0	0	1	2	1	1	0	0	0	4	1	1	1	1	0	0	1	1	1	1	1	0	0	1	1	5	4	1	1	0	4	2	5	4
762	1	18	湖北-武汉	青海-海东	1	3	0	0	0	0	1	0	0	0	0	1	1	1	0	0	1	0	4	1	1	1	1	1	0	1	1	1	1	1	0	0	1	1	3	3	1	1	0	4	3	4	5
763	1	19	湖北-武汉	陕西-宝鸡	1	3	0	0	0	0	1	0	0	0	0	1	1	1	1	0	1	0	3	1	1	1	1	1	0	1	1	1	1	1	0	0	0	1	5	5	1	1	0	5	1	4	4
764	1	16	湖北-武汉	安徽-阜阳	1	3	0	0	0	0	1	0	0	0	0	1	1	1	1	0	1	0	4	1	1	1	1	0	0	1	1	1	1	1	0	1	1	1	2	5	1	1	0	5	3	5	3
765	1	19	湖北-武汉	江苏-南京	1	3	0	0	0	0	1	0	0	0	0	1	1	1	1	0	1	0	4	1	1	1	1	0	0	1	1	1	0	1	0	0	1	1	3	2	1	1	0	5	1	4	4
766	1	18	湖北-武汉	广东-河源	1	3	0	0	0	0	1	0	0	0	0	1	1	1	1	0	1	0	5	1	1	1	1	1	0	1	1	1	1	1	0	0	1	1	4	4	1	1	0	5	3	4	5
767	1	18	湖北-武汉	四川-成都	1	3	0	0	0	0	1	0	1	0	0	0	1	1	1	0	1	0	5	1	1	1	1	1	0	1	1	1	1	1	0	0	1	1	5	5	1	1	0	5	3	4	4
768	1	18	湖北-武汉	吉林-长春	1	3	0	0	0	0	1	0	0	0	0	1	1	1	0	0	1	0	5	0	1	1	0	0	0	1	1	1	1	1	1	0	1	1	1	2	1	1	0	4	3	4	5
769	2	18	湖北-武汉	湖南-岳阳	1	3	0	0	0	0	1	0	0	0	0	1	1	1	1	0	1	0	5	1	1	1	0	0	0	1	1	1	1	1	0	0	1	1	4	5	1	1	0	4	3	4	4
770	1	17	湖北-武汉	湖南-邵阳	1	3	0	0	0	0	1	0	0	0	0	1	1	1	1	0	1	0	4	1	1	1	1	1	0	1	1	1	0	1	0	0	1	1	3	3	1	1	0	4	3	5	4
771	1	18	湖北-武汉	河南-郑州	1	3	0	0	0	0	1	0	0	0	0	1	1	1	0	0	1	0	4	1	1	1	1	1	0	1	1	1	1	1	0	0	1	1	3	5	1	1	0	4	2	4	3
772	1	17	湖北-武汉	湖北-荆门	1	2	0	0	0	1	1	0	0	0	0	1	1	1	0	0	1	0	3	1	1	1	0	0	0	1	1	1	1	1	0	0	0	1	4	4	1	1	0	4	2	4	4
773	1	19	湖北-武汉	山东-青岛	1	3	0	0	0	0	1	0	0	0	0	1	1	1	1	0	1	0	4	1	1	1	1	1	0	1	1	1	1	1	0	0	1	1	3	3	1	1	0	4	1	4	5
774	2	18	湖北-武汉	湖北-襄阳	1	3	0	0	0	0	1	0	0	0	0	1	1	1	1	0	0	0	5	1	1	1	1	1	0	1	1	1	1	1	0	0	1	1	3	3	1	1	0	4	1	5	3
775	1	18	湖北-武汉	江西-宜春	1	3	0	0	0	0	1	0	0	0	0	1	1	1	0	0	1	0	4	1	1	1	1	0	0	1	1	1	1	1	0	0	1	1	2	4	0	1	0	4	1	4	4
776	1	18	湖北-武汉	湖北-武汉	1	3	0	0	0	1	0	0	0	0	0	1	2	1	1	0	1	0	5	1	1	1	1	1	0	1	1	1	1	1	0	0	1	1	3	3	1	1	0	4	3	4	5
777	1	20	湖北-武汉	广西-玉林	1	3	0	0	0	0	1	0	0	0	0	1	1	1	1	1	1	0	5	1	1	1	1	1	0	1	1	1	1	1	0	0	0	0	3	5	1	1	0	4	3	2	4
778	1	19	湖北-武汉	湖北-孝感	1	3	0	0	0	0	1	0	0	0	0	1	2	1	1	0	0	0	5	1	1	1	1	1	0	1	1	1	1	1	0	0	1	1	3	3	1	1	0	5	3	4	4
779	1	18	湖北-武汉	江西-新余	1	3	0	0	0	0	1	0	0	0	0	1	1	1	1	0	1	0	5	1	1	1	1	1	0	1	1	1	1	1	0	0	1	1	5	5	1	1	0	5	2	2	5
780	2	19	湖北-武汉	青海-海东	1	3	0	0	0	0	1	0	0	0	0	1	2	1	1	0	0	0	5	1	1	1	1	1	0	1	1	1	1	1	0	0	1	1	4	4	1	1	0	4	3	4	4
781	1	19	湖北-武汉	四川-泸州	1	3	0	0	0	0	1	0	0	0	0	1	1	1	1	0	1	0	4	1	1	1	1	1	0	1	1	1	1	1	0	0	1	1	5	5	1	1	0	4	2	4	5
782	1	17	湖北-武汉	江西-吉安	1	2	0	0	0	0	1	0	0	0	0	1	1	1	1	0	1	0	4	1	1	1	0	0	0	1	1	1	1	1	0	0	1	1	2	2	1	1	0	5	3	4	4
783	1	19	湖北-武汉	江西-上饶	1	3	0	0	0	0	1	0	0	0	0	1	1	1	0	0	1	0	4	1	1	1	1	0	0	1	1	1	1	1	0	0	1	1	3	3	1	1	0	4	2	4	4
784	1	18	湖北-武汉	湖北-武汉	1	2	0	0	0	0	1	0	0	0	0	1	2	1	1	0	0	0	4	1	1	0	0	0	0	1	1	1	0	1	0	0	1	1	4	4	1	1	0	5	2	2	5
785	1	18	湖北-武汉	江西-抚州	1	3	0	0	0	0	1	0	0	0	0	1	1	1	0	0	0	0	4	0	1	1	0	0	0	1	1	1	0	1	0	0	1	1	4	4	1	1	0	4	2	4	4
786	1	19	湖北-武汉	安徽-六安	1	3	0	0	0	0	1	0	0	0	0	1	1	1	1	0	1	0	4	1	1	1	1	0	0	1	1	1	1	1	0	0	1	1	4	4	1	1	0	4	2	4	4
787	1	18	湖北-武汉	山东-济宁	1	3	0	0	0	0	1	0	0	0	0	1	1	1	1	0	1	0	4	1	1	1	1	0	0	1	1	1	1	1	0	0	1	1	5	5	1	1	0	4	3	5	4
788	1	19	湖北-武汉	河北-沧州	1	3	0	0	0	0	1	0	0	0	0	1	2	1	1	0	1	0	5	1	1	1	1	1	0	1	1	1	1	1	0	0	1	1	3	3	1	1	0	4	3	5	5
789	1	18	湖北-武汉	湖南-娄底	1	3	0	0	0	0	1	0	0	0	0	1	1	1	1	0	1	0	4	0	1	1	0	0	0	1	1	1	0	1	0	1	1	0	1	1	0	1	0	5	3	4	2
790	1	19	湖北-武汉	广东-肇庆	1	3	0	0	0	0	1	0	0	0	0	1	1	1	1	0	1	0	5	1	1	1	1	1	0	1	1	1	1	1	0	0	1	1	5	5	1	1	0	5	3	5	4
791	1	18	湖北-武汉	江西-宜春	1	3	0	0	0	0	1	0	0	0	0	1	1	1	0	0	0	0	4	0	1	1	0	0	0	1	1	1	1	1	0	1	1	1	2	2	1	1	0	4	3	4	1
792	1	18	湖北-武汉	四川-遂宁	1	3	0	0	0	0	1	0	0	0	0	1	1	1	1	0	0	0	5	0	1	1	1	0	0	1	1	1	0	1	0	0	1	1	2	5	1	1	0	5	3	2	1
793	1	18	湖北-武汉	河南-郑州	1	3	0	0	0	0	1	1	0	0	0	0	1	1	1	0	0	0	5	1	1	1	1	0	0	1	0	1	1	1	0	0	1	0	5	5	1	1	0	5	3	5	4
794	2	18	湖北-武汉	河南-郑州	1	3	0	0	0	0	1	0	0	0	0	1	1	1	1	0	1	0	4	1	1	1	1	1	0	1	1	1	1	1	0	0	1	1	2	3	1	1	0	4	2	4	5
795	1	18	湖北-武汉	湖南-长沙	1	3	0	0	0	0	1	0	0	0	0	1	1	1	1	0	1	0	5	1	1	1	1	1	0	1	1	1	1	1	0	1	1	1	1	3	1	1	0	3	3	2	2
796	1	19	湖北-武汉	江西-抚州	1	3	0	0	0	0	1	0	0	0	0	1	1	1	1	0	1	0	4	1	1	1	1	0	0	1	1	1	0	1	1	0	1	1	4	4	1	1	0	5	3	4	4
797	1	20	湖北-武汉	湖北-荆门	1	3	0	0	0	0	1	0	0	0	0	1	1	1	1	0	0	0	5	1	1	1	1	0	0	1	1	1	1	1	0	0	0	1	3	3	1	1	0	4	2	4	4
798	1	18	湖北-武汉	河南-南阳	1	3	0	0	0	0	1	0	0	0	0	1	2	1	1	0	1	0	5	1	1	1	1	1	0	1	1	1	1	1	1	0	1	1	2	3	1	1	0	5	3	4	5
799	1	18	湖北-武汉	湖南-衡阳	1	2	0	0	0	0	1	0	0	0	0	1	1	1	1	0	1	0	5	0	1	1	0	1	0	1	1	1	1	1	0	1	0	1	4	5	1	1	0	5	2	4	2
800	1	18	湖北-武汉	湖北-十堰	1	3	0	0	0	0	1	0	0	0	0	1	2	1	1	0	1	0	5	1	1	1	1	1	0	1	1	1	1	1	0	0	1	1	3	5	1	1	0	5	4	4	4
801	1	18	湖北-武汉	湖北-随州	1	3	0	0	0	0	1	0	0	0	0	1	1	1	0	0	1	0	4	1	0	1	1	1	0	1	1	1	1	1	0	0	1	1	2	4	0	1	0	4	3	4	1
802	2	19	湖北-武汉	甘肃-陇南	1	3	0	0	0	0	1	0	0	0	0	1	2	1	1	1	1	0	6	1	1	1	1	1	0	1	0	1	0	1	0	0	1	1	2	3	1	1	0	5	3	5	5
803	1	18	湖北-武汉	湖北-武汉	1	3	0	0	0	0	1	0	0	0	0	1	1	1	1	0	1	0	4	1	1	1	1	1	0	1	1	1	1	1	0	0	1	1	3	4	1	1	0	5	3	5	4
804	1	18	湖北-武汉	湖北-黄冈	1	3	0	1	0	0	0	1	1	0	0	0	2	1	1	0	0	0	5	1	1	1	1	1	0	1	1	1	1	1	0	0	1	1	3	5	1	1	0	5	3	5	5
805	1	18	湖北-武汉	四川-遂宁	1	3	0	0	0	0	1	0	0	0	0	1	1	1	0	0	1	0	3	0	1	1	1	0	0	1	1	1	0	1	0	0	0	0	3	3	1	1	0	4	2	4	4
806	1	19	湖北-武汉	云南-昆明	1	3	0	0	0	0	1	0	0	0	0	1	1	1	1	0	1	0	5	0	1	1	1	1	0	1	1	1	1	1	0	0	1	1	2	2	1	1	0	5	3	2	3
807	1	18	湖北-武汉	湖北-黄冈	1	3	0	0	0	0	1	0	0	0	0	1	1	1	1	0	0	0	5	0	1	1	0	1	0	1	1	1	1	1	0	0	1	1	3	5	1	1	0	4	1	4	4
808	1	18	湖北-武汉	贵州-黔东南	1	2	0	0	0	0	1	0	0	0	0	1	1	1	1	0	0	0	5	1	1	1	1	0	0	1	0	1	0	1	0	1	1	1	2	3	1	1	0	4	3	4	5
809	1	18	湖北-武汉	湖北-襄阳	1	3	0	0	0	0	1	0	0	0	0	1	1	1	1	0	1	0	4	1	1	0	1	0	0	1	1	1	1	1	0	0	1	1	3	4	1	1	0	5	2	4	1
810	1	20	湖北-武汉	江苏-南通	1	3	0	0	0	0	1	0	0	0	0	1	1	1	0	0	1	0	4	1	1	1	1	1	0	1	1	1	1	1	0	0	1	1	5	5	1	1	0	4	3	5	4
811	1	19	湖北-武汉	北京-海淀区	1	3	0	0	0	0	1	0	0	0	0	1	1	1	0	0	0	0	3	1	1	1	1	1	0	1	0	0	0	0	0	0	0	0	2	2	1	0	0	1	3	4	4
812	1	19	湖北-武汉	广西-崇左	1	3	0	0	0	0	1	0	0	0	0	1	1	1	1	0	0	0	4	1	1	1	0	0	0	1	1	0	0	0	0	0	0	0	2	2	1	0	0	4	4	2	3
813	1	18	湖北-武汉	河南-许昌	1	3	0	0	0	0	1	0	0	0	0	1	2	1	0	0	1	0	3	1	1	1	1	1	0	1	0	0	1	1	0	0	1	1	3	4	1	1	0	4	3	4	4
814	1	20	湖北-武汉	浙江-宁波	1	3	0	0	0	0	1	0	0	0	0	1	1	1	1	0	0	0	5	0	1	1	0	1	0	1	1	1	1	1	0	0	1	1	3	4	1	1	0	4	3	4	3
815	2	19	湖北-武汉	广西-柳州	1	3	0	0	0	0	1	0	0	0	0	1	1	1	1	0	0	0	5	1	1	1	1	1	0	1	1	1	1	1	0	0	1	1	1	1	1	1	0	5	3	4	4
816	1	18	湖北-武汉	湖南-益阳	1	3	0	0	0	0	1	0	0	0	0	1	1	1	0	0	1	0	5	1	1	1	1	1	0	1	1	1	1	1	0	0	1	1	4	4	1	1	0	4	2	4	4
817	1	18	湖北-武汉	湖南-长沙	1	2	0	0	0	0	1	0	0	0	0	1	1	1	0	0	0	0	4	1	1	1	0	0	0	1	1	1	1	1	0	0	1	1	3	2	1	1	0	4	2	2	2
818	1	18	湖北-武汉	四川-攀枝花	1	3	0	0	0	0	1	0	0	0	0	1	1	1	1	0	0	0	5	1	1	1	1	0	0	1	1	1	1	1	0	0	1	1	2	2	1	1	0	5	2	4	4
819	1	18	湖北-武汉	山东-东营	1	3	0	0	0	0	1	0	0	0	0	1	1	1	1	0	1	0	5	1	1	1	1	1	0	1	1	1	0	1	0	0	1	1	3	4	1	1	0	4	3	1	4
820	1	19	湖北-武汉	四川-成都	2	1	0	0	0	0	1	0	0	0	0	1	1	1	1	0	1	0	3	1	1	1	1	1	0	1	1	1	1	1	0	0	1	1	1	1	1	1	0	5	1	4	2
821	1	26	湖北-武汉	湖北-武汉	8	1	0	0	0	0	1	1	0	0	0	0	2	1	1	0	0	0	5	1	1	1	1	0	0	1	1	1	1	1	0	0	1	1	4	5	1	1	0	5	3	5	4
822	1	18	湖北-武汉	河南-焦作	1	3	0	0	0	0	1	0	0	0	0	1	1	1	1	0	1	0	4	1	1	1	1	0	0	1	1	1	1	1	0	0	1	1	2	2	1	1	0	4	3	2	4
823	1	18	湖北-武汉	云南-红河	1	3	0	0	0	0	1	0	0	0	0	1	1	1	0	0	1	0	5	1	1	1	0	0	0	1	1	1	1	1	0	0	1	1	2	3	1	1	0	5	3	4	5
824	1	19	湖北-武汉	河南-郑州	1	2	0	0	0	0	1	0	0	0	0	1	1	1	1	0	1	0	4	1	0	1	1	0	0	1	1	1	1	1	0	0	1	1	2	2	1	0	0	5	2	4	4
825	1	18	湖北-武汉	江西-吉安	1	2	0	0	0	0	1	0	0	0	0	1	1	1	1	0	1	0	5	1	1	1	1	1	0	1	1	1	1	1	0	0	1	1	5	5	1	1	0	4	3	4	4
826	1	19	湖北-武汉	辽宁-鞍山	1	3	0	0	0	0	1	0	0	0	0	1	1	1	0	0	1	0	4	0	1	1	1	0	0	1	1	1	0	1	0	0	1	1	5	5	1	1	0	4	3	4	2
827	1	18	湖北-武汉	湖南-株洲	1	3	0	0	0	0	1	0	0	0	0	1	1	1	0	0	0	0	5	1	1	0	0	0	0	1	1	1	1	1	0	0	1	1	3	3	1	1	0	5	1	5	4
828	1	18	湖北-武汉	湖北-襄阳	1	3	0	0	0	0	1	0	0	0	0	1	1	1	1	0	1	0	4	1	1	1	1	1	0	1	1	1	1	1	0	0	1	1	2	3	1	0	0	4	2	5	5
829	1	19	湖北-武汉	江苏-苏州	1	3	0	0	0	0	1	0	0	0	0	1	1	1	1	0	1	0	5	1	1	1	1	1	0	1	1	1	1	1	0	0	1	1	5	5	1	1	0	5	1	4	3
830	1	17	湖北-武汉	湖南-邵阳	1	3	0	0	0	0	1	0	0	0	0	1	1	1	1	0	1	0	4	0	1	1	1	0	0	1	1	1	1	1	0	0	1	1	4	3	1	1	0	4	2	3	2
831	1	18	湖北-武汉	湖北-十堰	1	3	0	0	0	0	1	0	0	0	0	1	1	1	0	0	1	0	4	0	1	1	1	0	0	1	1	1	1	1	0	0	1	1	3	1	1	1	0	5	3	4	4
832	1	20	湖北-武汉	浙江-温州	1	3	0	0	0	0	1	0	0	0	0	1	1	1	1	0	0	0	5	1	1	1	1	1	0	1	1	1	1	1	0	0	1	1	2	2	1	1	0	3	1	4	4
833	1	22	湖北-武汉	河南-南阳	6	3	0	0	0	0	1	0	0	0	0	1	2	1	1	0	1	0	4	1	1	1	1	1	0	1	1	1	1	1	0	0	1	1	3	3	1	1	0	4	2	4	4
834	1	19	湖北-武汉	湖北-宜昌	1	3	0	0	0	0	1	0	0	0	0	1	1	1	1	0	0	0	5	1	1	1	1	1	0	1	1	1	1	1	0	0	1	1	5	5	1	1	0	5	3	4	5
835	1	18	湖北-武汉	河南-新乡	1	3	0	0	0	0	1	0	0	0	0	1	1	1	0	0	0	0	4	1	1	0	1	0	0	1	0	1	1	1	0	0	0	1	2	3	0	1	0	4	3	2	4
836	1	18	湖北-武汉	湖南-益阳	1	3	0	0	0	0	1	0	0	0	0	1	1	1	0	0	1	0	5	1	1	1	1	1	0	1	1	1	1	1	0	0	1	1	3	3	0	1	0	5	2	4	3
837	2	18	湖北-武汉	湖北-武汉	1	3	0	0	0	0	1	0	0	0	0	1	1	1	1	0	1	0	5	0	1	1	1	0	0	1	1	1	1	1	0	0	1	1	5	5	1	1	0	5	2	4	4
838	1	18	湖北-武汉	湖北-黄石	1	3	0	0	0	0	1	0	0	0	0	1	1	1	0	0	0	0	4	1	0	0	0	0	0	1	1	1	1	0	0	0	0	0	2	3	0	0	1	3	3	4	3
839	1	17	湖北-武汉	安徽-铜陵	1	3	0	0	0	0	1	0	0	0	0	1	1	1	0	0	1	0	3	1	1	1	1	1	0	1	1	1	1	1	0	0	0	1	2	4	0	1	0	5	3	4	4
840	1	20	湖北-武汉	湖北-十堰	2	3	0	0	0	0	1	0	0	0	0	1	1	1	1	0	1	0	5	1	1	1	1	1	0	1	1	1	1	1	0	0	0	1	2	4	1	1	0	4	2	2	4
841	2	19	湖北-武汉	河南-新乡	1	3	0	0	0	0	1	0	0	0	0	1	1	1	0	0	1	0	4	1	1	1	1	1	0	1	1	1	0	1	0	0	1	0	5	5	1	1	0	3	2	4	5
842	1	18	湖北-武汉	广东-江门	1	3	0	0	0	0	1	0	0	0	0	1	1	1	0	0	1	0	5	1	1	0	1	1	0	1	1	1	1	1	0	0	0	1	2	3	1	1	0	4	1	4	2
843	1	19	湖北-武汉	内蒙古-乌兰察布	1	3	0	0	0	0	1	0	0	0	0	1	2	1	0	0	0	0	1	1	1	1	0	0	0	1	1	1	1	1	0	1	1	1	3	3	1	1	0	4	2	4	3
844	1	19	湖北-武汉	安徽-合肥	1	3	0	0	0	0	1	0	0	0	0	1	1	1	1	0	1	0	5	1	1	1	1	1	0	1	1	1	1	1	0	0	1	1	3	3	1	1	0	5	3	5	5
845	2	18	湖北-武汉	江西-景德镇	1	3	0	0	0	0	1	0	0	0	0	1	1	1	0	0	0	0	5	1	1	0	0	0	0	1	1	1	1	1	0	0	1	1	2	3	1	1	0	5	3	4	3
846	1	18	湖北-武汉	湖南-长沙	1	3	0	0	0	0	1	0	0	0	0	1	1	1	1	0	1	0	5	1	1	1	1	1	0	1	1	1	1	1	0	0	1	1	4	5	1	1	0	4	2	4	4
847	1	19	湖北-武汉	广东-汕头	1	3	0	0	0	0	1	0	0	0	0	1	1	1	1	1	1	0	4	1	1	1	1	1	0	1	1	1	1	1	0	0	0	1	3	3	0	1	0	4	3	4	4
848	1	18	湖北-武汉	四川-南充	1	3	0	0	0	0	1	0	0	0	0	1	1	1	1	0	1	0	4	0	1	1	0	0	0	1	1	1	1	1	0	0	1	1	3	4	1	1	0	4	3	4	4
849	1	18	湖北-武汉	安徽-芜湖	1	3	0	0	0	0	1	0	0	0	0	1	1	1	0	0	1	0	4	1	1	1	1	1	0	1	0	1	1	1	0	0	1	1	3	4	1	1	0	4	1	3	4
850	1	19	湖北-武汉	新疆-克拉玛依	1	3	0	0	0	0	1	0	0	0	0	1	1	1	1	0	0	0	5	1	1	1	1	1	0	1	0	1	1	1	0	0	0	1	4	4	1	1	0	5	3	4	5
851	1	18	湖北-武汉	湖北-襄阳	1	3	0	0	0	0	1	0	0	0	0	1	1	1	1	1	1	0	4	1	1	1	0	0	0	1	0	1	0	0	0	0	0	0	5	3	0	1	0	1	1	1	1
852	1	20	湖北-武汉	广东-湛江	1	3	0	0	0	0	1	0	0	0	0	1	1	1	1	0	1	0	4	1	1	1	1	1	0	1	1	1	1	1	0	0	1	1	5	5	0	1	0	5	3	5	5
853	2	18	湖北-武汉	江苏-泰州	1	3	0	0	0	0	1	0	0	0	0	1	1	1	1	0	1	0	3	1	1	1	1	1	0	1	1	1	1	1	0	0	1	1	3	3	0	1	0	4	3	4	3
854	1	18	湖北-武汉	浙江-杭州	1	3	0	0	0	0	1	0	0	0	0	1	1	1	1	0	1	0	5	1	1	1	1	1	0	1	1	1	1	1	0	0	1	1	5	5	1	1	0	5	1	5	4
855	1	18	湖北-武汉	湖南-邵阳	1	3	0	0	0	0	1	0	0	0	0	1	1	1	1	0	1	0	5	1	1	1	1	1	0	1	1	1	1	1	0	0	1	1	2	4	1	1	0	4	3	2	4
856	2	19	湖北-武汉	重庆-万州区	1	3	0	0	0	0	1	0	0	0	0	1	1	1	0	0	1	0	4	1	1	1	1	1	0	1	1	1	1	1	0	0	1	1	3	4	1	1	0	5	3	5	5
857	1	18	湖北-武汉	河南-驻马店	1	2	0	0	0	0	1	0	0	0	0	1	1	0	0	0	0	1	6	1	1	0	0	1	0	1	0	0	0	1	0	0	0	0	3	2	0	0	1	3	1	2	1
858	1	19	湖北-武汉	广西-百色	1	3	0	0	0	0	1	0	0	0	0	1	1	1	0	0	0	0	4	1	1	1	1	1	0	1	1	1	1	1	0	0	0	1	2	2	1	1	0	5	3	4	4
859	2	18	湖北-武汉	湖北-孝感	1	3	0	0	0	0	1	0	0	0	0	1	1	1	1	1	0	0	4	0	1	1	0	0	0	1	1	1	1	1	0	0	1	1	3	2	1	1	0	4	3	4	4
860	1	18	湖北-武汉	湖北-咸宁	1	3	0	0	0	0	1	0	0	0	0	1	1	1	0	0	0	0	4	0	1	1	0	0	0	1	1	1	0	1	0	0	1	1	3	3	0	1	0	4	1	4	5
861	1	19	湖北-武汉	青海-西宁	1	3	0	0	0	0	1	0	0	0	0	1	1	1	1	1	1	0	5	0	1	0	0	0	0	1	1	1	0	1	0	0	1	1	3	3	1	1	0	5	1	5	5
862	1	18	湖北-武汉	湖北-荆门	1	3	0	0	0	0	1	0	0	0	0	1	1	1	1	0	1	0	4	1	1	1	1	0	0	1	1	1	1	1	0	0	1	1	3	3	1	1	0	4	3	4	4
863	1	18	湖北-武汉	湖北-鄂州	1	3	0	0	0	0	1	0	0	0	0	1	2	1	1	0	1	0	4	1	1	1	1	0	0	1	1	1	1	1	0	0	1	1	5	5	1	1	0	4	1	5	5
864	2	18	湖北-武汉	吉林-辽源	1	3	0	0	0	0	1	0	0	0	0	1	1	1	1	0	0	0	4	0	1	1	0	0	0	1	0	1	1	1	0	1	1	1	3	3	1	1	0	4	3	5	4
865	1	20	湖北-武汉	江苏-宿迁	1	3	0	0	0	0	1	0	0	0	0	1	1	1	1	0	1	0	4	1	1	1	1	1	0	1	1	1	1	1	0	0	1	1	2	4	1	1	0	5	3	5	3
866	1	19	湖北-武汉	海南-定安	1	3	0	0	0	0	1	0	0	0	0	1	2	1	0	0	1	0	4	1	1	0	1	0	0	1	1	1	1	1	0	0	0	1	5	3	0	1	0	4	3	2	5
867	1	20	湖北-武汉	江苏-南京	1	3	0	0	0	0	1	0	0	0	0	1	1	1	0	0	0	0	5	1	1	1	1	1	0	1	1	1	1	1	0	0	1	1	4	5	1	0	0	4	3	4	5
868	1	19	湖北-武汉	江西-上饶	1	3	0	0	0	0	1	0	0	0	0	1	1	1	1	0	1	0	4	1	1	1	1	1	0	1	1	1	1	1	0	0	1	1	2	2	1	1	0	3	3	5	5
869	2	18	湖北-武汉	河南-新乡	1	3	0	0	0	0	1	0	0	0	0	1	1	1	1	0	1	0	4	1	1	1	1	1	0	1	1	1	1	1	0	0	1	0	1	4	1	1	0	4	3	4	4
870	1	18	湖北-武汉	河南-新乡	1	3	0	0	0	0	1	0	0	0	0	1	2	1	1	0	1	0	1	0	1	1	1	1	0	1	1	1	1	1	0	1	1	1	2	2	1	1	0	4	3	4	3
871	1	18	湖北-武汉	河南-洛阳	1	3	0	0	0	0	1	0	0	0	0	1	1	1	1	0	1	0	1	1	1	1	1	0	0	1	1	1	1	1	0	0	1	1	3	3	1	1	0	4	3	4	4
872	1	18	湖北-武汉	湖北-武汉	1	3	0	0	0	0	1	0	0	0	0	1	1	1	0	1	1	0	5	1	1	1	0	0	0	1	1	1	1	1	0	1	1	1	3	5	0	1	0	5	1	5	5
873	2	17	湖北-武汉	安徽-安庆	1	3	0	0	0	0	1	0	0	0	0	1	1	1	1	0	1	0	4	1	1	1	1	0	0	1	1	1	1	1	0	0	1	1	5	5	1	1	0	5	3	4	5
874	1	19	湖北-武汉	宁夏-银川	1	3	0	0	0	0	1	0	0	0	0	1	2	1	1	0	1	0	5	1	1	1	1	0	0	1	1	1	1	1	0	0	1	1	4	4	0	1	0	4	3	2	4
875	1	19	湖北-武汉	江西-赣州	1	3	0	0	0	0	1	0	0	0	0	1	1	1	1	0	1	0	5	0	1	1	1	0	0	1	1	1	0	1	0	0	0	1	4	5	1	1	0	5	3	2	4
876	1	19	湖北-武汉	江苏-盐城	1	3	0	0	0	0	1	0	0	0	0	1	1	1	1	0	1	0	5	1	1	1	1	0	0	1	1	1	1	1	0	1	0	1	5	5	1	1	0	3	3	1	4
877	1	18	湖北-武汉	湖北-荆门	1	3	0	0	0	0	1	0	0	0	0	1	1	1	0	0	1	0	4	1	1	1	1	0	0	1	1	1	1	1	0	0	1	1	2	2	1	1	0	4	3	2	5
878	2	18	湖北-武汉	广西-南宁	1	3	0	0	0	0	1	0	0	0	0	1	2	1	0	0	1	0	3	1	1	1	0	0	0	1	1	1	1	1	0	0	0	1	3	4	1	1	0	4	3	5	5
879	1	19	湖北-武汉	江西-南昌	1	3	0	0	0	0	1	0	0	0	0	1	1	1	1	0	1	0	5	1	1	1	1	0	0	1	0	1	1	1	0	0	1	1	3	2	1	0	0	4	3	4	4
880	1	18	湖北-武汉	湖北-咸宁	1	2	0	0	0	0	1	0	0	0	0	1	1	1	1	0	1	0	4	1	1	1	0	0	0	1	1	1	0	1	0	0	1	0	4	2	1	1	0	3	2	4	4
881	2	18	湖北-武汉	湖北-黄冈	1	3	0	0	0	0	1	0	0	0	0	1	1	1	1	0	0	0	5	1	1	1	1	1	0	1	1	1	1	1	0	0	1	1	4	5	1	1	0	5	1	5	5
882	1	18	湖北-武汉	吉林-吉林	1	3	0	0	0	0	1	0	0	0	0	1	1	1	1	0	0	0	4	1	1	1	1	1	0	1	0	1	1	1	0	0	1	1	4	5	1	1	0	4	1	5	4
883	1	18	湖北-武汉	湖北-十堰	1	3	0	0	0	0	1	0	0	0	0	1	1	1	1	0	1	0	5	1	1	1	1	1	0	1	1	1	1	1	0	0	1	0	5	5	1	1	0	5	3	4	1
884	2	20	重庆-沙坪坝区	湖北-武汉	4	3	0	0	0	0	1	0	0	0	0	1	1	1	1	1	1	0	4	1	1	1	1	1	0	1	1	1	1	1	0	0	1	1	4	4	1	1	0	4	2	4	4
885	1	18	湖北-武汉	四川-南充	1	3	0	0	0	0	1	0	0	0	0	1	2	1	1	0	0	0	4	1	1	1	1	1	0	1	1	1	1	1	0	0	1	1	4	4	1	1	0	4	3	4	5
886	1	19	湖北-武汉	浙江-杭州	1	3	0	0	0	0	1	0	0	0	0	1	1	1	1	0	1	0	4	1	1	1	1	1	0	1	1	1	1	1	0	0	1	1	3	4	1	1	0	5	3	4	4
887	1	19	湖北-武汉	湖南-长沙	1	3	0	0	0	0	1	0	0	0	0	1	1	1	1	0	1	0	5	1	1	1	1	0	0	1	1	1	1	1	0	0	0	1	2	2	1	1	0	4	3	4	2
888	1	18	湖北-武汉	江西-吉安	1	2	0	0	0	0	1	0	0	0	0	1	1	1	0	1	0	0	6	1	1	1	0	0	0	1	1	1	1	1	0	0	0	0	4	4	0	1	0	4	3	4	4
889	2	19	湖北-鄂州	湖北-武汉	4	1	0	0	0	0	1	0	0	0	0	1	1	1	0	0	1	0	4	1	1	1	1	0	0	1	0	1	1	1	0	0	1	1	2	2	1	0	0	3	3	5	4
890	1	19	湖北-武汉	河南-洛阳	1	3	0	0	0	0	1	0	0	0	0	1	2	1	1	0	1	0	5	1	1	1	0	0	0	1	0	1	1	1	0	0	0	1	5	3	1	1	0	4	3	4	4
891	1	19	湖北-武汉	江西-南昌	1	3	0	0	0	0	1	0	0	0	0	1	1	1	1	0	1	0	5	0	1	1	0	0	0	1	1	1	1	1	0	0	1	1	5	5	1	1	0	4	2	5	5
892	2	20	湖北-武汉	广西-河池	2	3	0	0	0	0	1	0	0	0	0	1	1	1	0	0	1	0	5	1	1	1	1	0	0	1	1	1	1	1	0	0	1	1	2	2	1	1	0	3	3	4	5
893	1	17	湖北-武汉	湖北-武汉	1	3	0	0	0	0	1	0	1	0	0	0	1	1	1	0	1	0	4	0	1	1	1	0	0	1	1	1	1	1	0	0	1	1	4	4	1	1	0	5	1	5	5
894	1	19	湖北-武汉	山西-大同	1	3	0	0	0	0	1	0	0	0	0	1	1	1	0	0	1	0	5	1	1	1	1	1	0	1	1	1	1	1	0	0	1	1	3	5	1	1	0	5	3	5	5
895	1	18	湖北-武汉	湖北-荆州	1	3	0	0	0	0	1	0	0	0	1	0	1	1	1	0	0	0	4	1	1	0	1	0	0	1	1	0	1	1	0	0	1	1	5	5	1	1	0	5	3	4	4
896	2	19	湖北-武汉	河南-新乡	1	3	0	0	0	0	1	0	0	0	0	1	2	1	0	0	0	0	4	1	1	1	1	1	0	1	1	1	1	1	0	0	1	1	4	4	1	1	0	4	3	4	4
897	1	18	湖北-武汉	福建-福州	1	3	0	0	0	0	1	0	0	0	0	1	1	1	1	0	1	0	5	1	1	1	1	0	0	1	1	1	1	1	0	0	1	1	3	3	1	1	0	5	3	4	4
898	1	18	湖北-武汉	甘肃-酒泉	1	3	0	0	0	0	1	0	0	0	0	1	1	1	0	0	1	0	4	0	1	1	1	0	0	1	1	1	0	1	0	0	1	1	2	5	1	1	0	5	3	2	4
899	2	17	湖北-鄂州	湖北-武汉	1	6	0	0	0	0	1	0	0	0	0	1	1	1	1	0	1	0	4	1	1	1	0	0	0	1	1	1	1	1	0	0	0	1	4	5	1	1	0	4	2	4	4
900	1	18	湖北-武汉	北京-东城区	1	3	0	0	0	0	1	0	0	0	0	1	2	1	0	0	1	0	5	1	1	1	1	1	0	1	1	1	1	1	0	0	1	1	4	4	1	1	0	5	4	5	4
901	1	20	湖北-武汉	贵州-铜仁	1	3	0	0	0	0	1	0	0	0	0	1	1	0	0	0	0	1	6	1	1	1	0	0	0	1	1	1	1	1	0	0	0	1	2	2	1	0	0	3	3	4	4
902	1	20	湖北-武汉	河北-邢台	1	3	0	0	0	0	1	0	0	0	0	1	1	1	1	1	1	0	4	1	1	1	1	1	0	1	1	1	1	1	0	0	1	1	3	3	1	1	0	3	3	4	4
903	1	19	湖北-武汉	山东-德州	1	3	0	0	0	0	1	0	0	0	0	1	1	1	1	0	1	0	4	1	1	1	1	1	0	1	1	1	1	1	0	0	1	1	2	2	1	1	0	5	3	4	3
904	1	19	湖北-武汉	山西-吕梁	1	3	0	0	0	0	1	0	0	0	0	1	1	1	1	0	0	0	4	1	1	1	1	1	0	1	1	1	1	1	0	0	0	0	4	4	1	1	0	4	2	4	4
905	1	18	湖北-武汉	安徽-芜湖	1	3	0	0	0	0	1	0	0	0	0	1	1	1	1	0	0	0	5	1	1	1	1	1	0	1	1	1	1	1	0	0	1	1	3	4	1	1	0	4	2	4	5
906	1	19	湖北-武汉	湖北-十堰	1	3	0	0	0	0	1	0	0	0	0	1	1	1	0	0	0	0	4	0	1	1	1	0	0	1	1	1	1	1	0	0	1	1	4	5	1	1	0	5	3	5	4
907	1	19	湖北-武汉	湖北-襄阳	1	3	0	0	0	0	1	0	0	0	0	1	1	1	0	0	1	0	4	1	1	0	1	0	0	1	1	1	1	1	0	0	1	1	3	4	1	1	0	5	3	4	5
908	1	20	湖北-武汉	江西-九江	1	3	0	0	0	0	1	0	0	0	0	1	1	1	1	0	0	0	3	1	1	0	0	0	0	1	1	1	1	1	0	0	1	1	2	5	1	1	0	4	4	4	2
909	1	18	湖北-武汉	江西-抚州	1	3	0	0	0	0	1	0	0	0	0	1	1	1	1	0	1	0	4	1	1	1	1	1	0	1	1	1	1	1	0	0	1	1	4	5	1	1	0	4	1	4	2
910	1	18	湖北-武汉	安徽-宿州	1	3	0	0	0	0	1	0	0	0	0	1	2	1	1	0	1	0	5	1	1	1	1	0	0	1	1	1	1	1	0	0	1	1	2	4	1	1	0	5	3	3	4
911	2	18	湖北-武汉	广西-百色	1	3	0	0	0	0	1	0	0	0	0	1	3	1	1	0	1	0	5	1	1	1	1	1	0	1	1	1	1	1	0	0	1	1	4	5	0	1	0	4	3	4	5
912	1	18	湖北-武汉	江苏-扬州	1	3	0	0	0	0	1	0	0	0	0	1	1	1	1	0	0	0	5	1	1	1	1	1	0	1	1	1	1	1	0	0	1	1	3	4	0	1	0	5	1	5	4
913	1	18	湖北-武汉	湖北-潜江	1	3	0	0	0	0	1	0	0	0	0	1	2	1	1	0	0	0	4	1	1	1	1	1	0	1	1	1	1	1	0	0	1	1	3	3	1	1	0	4	3	4	5
914	1	19	湖北-武汉	湖南-永州	1	3	0	0	0	0	1	0	0	0	0	1	2	1	0	0	1	0	4	1	1	1	1	0	0	1	1	1	1	1	0	0	1	1	2	2	1	1	0	4	3	2	1
915	1	18	湖北-武汉	湖北-黄冈	1	3	0	0	0	0	1	0	0	0	0	1	1	1	0	0	1	0	5	1	1	1	1	0	0	1	1	1	1	1	0	0	1	1	2	5	0	1	0	4	3	5	4
916	1	19	湖北-武汉	湖北-襄阳	1	3	0	0	0	0	1	0	0	0	0	1	1	1	1	0	1	0	4	1	1	0	1	0	0	1	1	1	0	1	0	0	1	1	4	4	0	1	0	4	3	4	4
917	1	18	湖北-武汉	四川-眉山	1	3	0	0	0	0	1	0	0	0	0	1	1	1	1	0	0	0	4	1	1	1	0	0	0	1	1	1	0	1	0	0	1	1	4	5	1	1	0	4	2	4	4
918	1	21	广西-桂林	广西-北海	2	6	0	0	0	0	1	0	0	0	0	1	1	1	1	0	1	0	4	1	1	1	1	1	0	1	1	1	1	1	0	0	1	1	2	3	1	1	0	4	3	4	4
919	1	19	湖北-武汉	陕西-延安	1	3	0	0	0	0	1	0	0	0	0	1	1	1	1	0	1	0	4	1	1	1	1	0	0	1	1	1	0	1	0	0	0	1	3	4	1	1	0	4	1	4	4
920	2	19	湖北-武汉	内蒙古-呼和浩特	1	3	0	0	0	0	1	0	0	0	0	1	2	1	1	0	1	0	5	1	1	1	1	0	0	1	1	1	1	1	0	0	0	1	4	4	1	1	0	5	3	4	5
921	1	20	湖北-武汉	安徽-淮南	2	3	0	0	0	1	0	0	0	0	1	0	2	1	1	0	0	0	1	1	1	1	1	0	0	1	1	1	1	1	0	0	0	0	4	4	1	1	0	4	3	4	4
922	2	18	湖北-武汉	湖北-天门	1	1	0	0	0	0	1	0	0	0	0	1	1	1	0	0	1	0	4	0	1	1	1	0	0	1	1	1	0	1	0	0	1	1	2	3	1	1	0	5	3	4	4
923	2	22	湖北-武汉	山西-长治	3	6	0	0	0	0	1	0	0	0	0	1	1	1	1	0	0	0	4	1	1	0	1	0	0	1	1	1	1	1	0	0	0	1	2	2	1	1	0	4	2	4	4
924	1	18	湖北-武汉	河北-石家庄	1	3	0	0	0	0	1	0	0	0	0	1	1	1	1	0	1	0	4	1	1	1	1	0	0	1	1	1	1	1	0	0	0	1	4	4	1	1	0	5	2	5	5
925	1	19	湖北-武汉	云南-玉溪	1	3	0	0	0	0	1	0	0	0	0	1	1	1	1	0	1	0	4	1	1	1	1	0	0	1	1	1	0	1	0	0	1	1	5	5	1	1	0	4	1	2	1
926	1	19	湖北-武汉	云南-临沧	1	3	0	0	0	0	1	0	0	0	0	1	1	1	1	0	1	0	4	1	1	1	1	0	0	1	1	1	1	1	0	0	1	1	3	5	1	1	0	5	2	4	4
927	2	18	湖北-武汉	湖北-武汉	1	3	0	0	0	0	1	0	0	0	0	1	1	1	1	0	1	0	5	1	1	1	1	1	0	1	0	1	1	1	0	0	1	1	2	5	1	1	0	4	1	4	4
928	2	18	湖北-武汉	宁夏-石嘴山	1	1	0	0	0	0	1	0	0	0	0	1	1	1	1	0	0	0	5	1	1	1	1	1	0	1	1	1	1	1	0	0	1	1	5	5	1	1	0	5	1	5	2
929	2	18	湖北-武汉	湖北-武汉	1	1	0	1	0	0	0	1	1	0	0	0	2	1	0	0	0	0	5	1	1	1	1	1	0	1	0	1	1	1	0	0	1	1	4	5	1	1	0	5	3	5	5
930	2	22	辽宁-大连	辽宁-沈阳	5	5	0	0	0	0	1	0	0	0	0	1	1	1	0	0	1	0	5	1	1	1	1	1	0	1	1	1	1	1	0	0	1	1	3	4	1	1	0	5	4	4	5
931	2	18	湖北-武汉	陕西-西安	1	1	0	0	0	0	1	0	0	0	0	1	1	1	1	0	1	0	5	1	1	1	0	0	0	1	1	1	1	1	0	0	1	1	4	5	1	1	0	4	2	4	4
932	2	22	辽宁-大连	贵州-遵义	5	5	0	0	0	0	1	0	0	0	1	0	1	1	1	0	1	0	4	1	1	1	1	0	0	1	1	1	1	1	0	0	1	1	5	4	1	1	0	4	3	5	4
933	1	19	湖北-武汉	湖北-黄冈	1	3	0	0	0	0	1	0	0	0	0	1	1	1	0	0	1	0	4	1	1	1	1	1	0	1	1	1	1	1	0	0	1	1	3	3	1	1	0	4	3	5	5
934	2	20	湖北-武汉	广西-钦州	2	1	0	0	0	0	1	0	0	0	0	1	1	1	1	0	1	0	5	1	1	1	1	1	0	1	1	1	1	1	0	0	1	1	3	5	1	1	0	4	3	4	5
935	1	18	湖北-武汉	湖北-十堰	1	3	0	0	0	0	1	0	0	0	0	1	1	1	1	0	1	0	5	1	1	1	1	1	0	1	1	1	0	1	0	0	1	1	5	5	1	1	0	4	2	4	5
936	1	17	湖北-武汉	湖北-荆州	1	3	0	0	0	0	1	0	0	0	0	1	1	1	0	0	0	0	4	1	1	0	0	0	0	1	1	1	1	1	0	0	1	1	3	4	1	1	0	4	3	5	4
937	2	19	湖北-武汉	湖北-宜昌	1	1	0	0	0	0	1	0	1	0	0	0	1	1	1	0	1	0	4	1	1	1	1	1	0	1	1	1	1	1	0	0	1	1	5	5	1	1	0	5	3	5	5
938	2	19	湖北-武汉	广东-江门	1	1	0	0	0	0	1	0	0	0	0	1	1	1	1	0	1	0	5	1	1	1	1	1	0	1	1	1	1	1	1	0	1	1	1	1	0	1	0	5	3	5	5
939	2	20	湖北-武汉	新疆-阿拉尔	1	1	0	0	0	0	1	0	0	0	0	1	1	1	1	0	1	0	3	0	1	1	1	1	0	1	1	1	1	1	0	1	1	1	2	3	1	1	0	4	3	4	5
940	2	18	湖北-武汉	江苏-无锡	1	1	0	0	0	0	1	0	0	0	0	1	1	1	1	0	0	0	5	1	1	1	1	1	0	1	1	1	1	1	0	1	1	1	3	4	1	1	0	4	1	4	4
941	2	18	湖北-武汉	湖北-襄阳	1	2	0	0	0	0	1	0	0	0	0	1	2	1	1	1	1	0	3	1	1	1	1	1	0	1	1	1	1	0	0	0	1	0	2	2	1	0	0	5	3	4	4
942	1	21	新疆-石河子	河南-新乡	4	5	0	0	0	0	1	0	0	0	0	1	1	1	1	0	1	0	5	1	1	1	1	1	0	1	1	1	1	1	0	0	0	0	3	3	1	1	0	5	3	4	5
943	1	19	湖北-武汉	广东-梅州	1	3	0	0	0	0	1	0	0	0	0	1	2	1	1	0	1	0	5	0	1	1	1	0	0	1	1	1	1	1	0	0	1	1	4	4	1	1	0	4	3	2	4
944	2	21	新疆-石河子	新疆-乌鲁木齐	3	5	0	0	0	0	1	0	0	0	0	1	1	1	1	0	0	0	5	1	1	1	1	1	0	1	1	1	1	1	0	0	1	1	3	4	1	1	0	4	3	4	5
945	2	18	新疆-石河子	山东-德州	1	5	0	0	0	0	1	0	0	0	0	1	1	1	1	0	1	0	4	1	1	1	1	1	0	1	1	1	1	1	0	0	1	0	5	5	1	1	0	5	4	5	5
946	2	22	新疆-石河子	新疆-克拉玛依	4	5	0	0	0	0	1	0	0	0	0	1	1	1	1	0	1	0	5	1	1	1	1	1	0	1	1	1	1	1	0	0	1	1	3	3	1	1	0	4	3	2	3
947	1	22	新疆-石河子	新疆-克拉玛依	4	5	0	0	0	0	1	0	0	0	0	1	2	1	0	0	0	0	5	1	1	1	1	1	0	1	1	1	1	1	0	0	1	1	3	3	1	1	0	1	3	4	4
948	1	21	新疆-石河子	甘肃-定西	4	5	0	0	0	0	1	0	0	0	0	1	1	1	1	0	0	0	5	1	1	1	1	1	0	1	1	1	0	1	0	0	0	1	2	3	1	1	0	5	3	4	4
949	2	22	新疆-石河子	新疆-五家渠	4	5	0	0	0	0	1	0	0	0	0	1	1	1	1	0	1	0	5	1	1	1	1	1	0	1	1	1	1	1	0	0	1	1	5	3	1	1	0	5	3	1	3
950	2	20	新疆-石河子	新疆-昌吉	4	5	0	0	0	0	1	0	0	0	0	1	2	1	1	0	1	0	5	1	1	1	1	1	0	1	1	1	1	1	0	1	1	1	4	3	1	1	0	4	1	2	4
951	1	23	新疆-石河子	河南-济源	4	5	0	0	0	0	1	0	0	0	0	1	1	1	1	0	1	0	5	1	1	1	1	1	0	1	1	1	1	1	0	0	1	1	2	2	1	0	0	4	3	4	4
952	2	21	新疆-石河子	青海-海东	4	5	0	0	0	0	1	0	0	0	0	1	1	1	0	0	1	0	5	1	1	1	1	1	0	1	1	1	0	1	0	0	1	1	4	5	1	1	0	5	2	4	4
953	1	23	新疆-石河子	新疆-伊犁	4	5	0	0	0	0	1	0	0	0	0	1	2	1	1	0	1	0	4	1	1	1	1	0	0	1	1	1	0	1	0	0	1	1	5	4	1	1	0	5	3	4	4
954	1	19	湖北-武汉	湖北-宜昌	1	3	0	0	0	0	1	0	0	0	0	1	2	1	1	0	1	0	5	1	1	1	1	1	0	1	1	1	1	1	1	0	1	1	2	3	0	1	0	5	3	2	4
955	1	20	新疆-石河子	湖南-岳阳	1	5	0	0	0	0	1	0	0	0	0	1	1	1	1	1	1	0	4	1	1	1	1	1	0	1	1	1	1	1	1	0	1	0	3	3	1	1	0	4	3	4	4
956	1	22	新疆-石河子	福建-宁德	3	5	0	0	0	0	1	0	0	0	0	1	1	1	1	0	1	0	4	1	1	1	1	1	0	1	1	1	1	1	0	0	1	1	5	5	1	1	0	5	1	5	4
957	1	19	新疆-石河子	新疆-乌鲁木齐	1	5	0	0	0	0	1	0	0	0	0	1	1	1	1	0	1	0	5	1	1	1	1	1	0	1	1	1	1	1	0	0	1	1	3	3	1	1	0	4	3	2	4
958	2	21	新疆-石河子	新疆-北屯	3	5	0	0	0	0	1	0	0	0	0	1	2	1	1	0	1	0	5	1	1	1	1	1	0	1	1	1	1	1	0	0	1	1	5	5	1	1	0	5	3	5	5
959	2	19	新疆-石河子	新疆-巴音郭楞	1	5	0	0	0	0	1	0	0	0	0	1	1	1	1	0	0	0	4	1	1	1	1	1	0	1	1	1	1	1	0	0	1	1	3	3	1	1	0	3	3	4	4
960	1	18	新疆-石河子	新疆-石河子	1	5	0	0	0	0	1	0	0	0	0	1	1	1	1	0	1	0	4	0	1	1	1	1	0	1	1	1	0	1	0	0	1	1	3	3	0	1	0	5	1	4	4
961	2	19	新疆-石河子	浙江-金华	1	5	0	0	0	0	1	0	0	0	0	1	1	1	1	0	0	0	4	1	1	1	1	1	0	1	1	1	1	1	0	0	1	1	1	1	1	1	0	5	3	5	4
962	1	19	新疆-石河子	山东-东营	1	5	0	0	0	0	1	0	0	0	0	1	1	1	1	0	1	0	4	1	1	1	1	1	0	1	1	1	1	1	0	0	1	1	2	2	1	1	0	4	3	5	2
963	2	18	新疆-石河子	新疆-塔城	1	5	0	0	0	0	1	0	0	0	0	1	1	1	1	1	1	0	4	1	1	1	1	1	0	1	1	1	1	1	0	0	1	1	5	5	1	1	0	5	3	5	5
964	2	19	新疆-石河子	新疆-乌鲁木齐	1	5	0	0	0	0	1	0	0	0	0	1	1	1	1	0	0	0	3	1	1	0	1	0	0	1	1	1	1	1	0	0	1	1	4	4	0	1	0	4	2	4	3
965	2	18	新疆-石河子	山东-菏泽	1	5	0	0	0	0	1	0	0	0	0	1	1	1	1	0	1	0	5	1	1	1	1	1	0	1	1	1	1	1	0	0	1	1	4	4	1	1	0	4	3	4	4
966	1	21	新疆-石河子	重庆-梁平县	4	5	0	0	0	0	1	0	0	0	0	1	1	1	1	0	0	0	5	1	1	1	1	1	0	1	1	1	1	1	0	0	1	1	5	5	1	1	0	5	3	4	4
967	2	18	新疆-石河子	新疆-五家渠	1	5	0	0	0	0	1	0	0	0	0	1	1	1	1	0	1	0	4	1	1	1	1	1	0	1	1	1	1	1	0	0	1	1	2	5	1	1	0	4	3	2	4
968	2	19	新疆-石河子	新疆-石河子	1	5	0	0	0	0	1	0	0	0	0	1	1	1	1	0	1	0	4	1	1	1	0	0	0	1	1	1	1	1	0	0	1	1	1	1	1	1	0	5	1	5	1
969	1	21	新疆-石河子	新疆-乌鲁木齐	4	5	0	0	0	0	1	0	0	0	0	1	1	1	0	0	1	0	5	1	1	1	1	1	0	1	1	1	1	1	0	0	1	1	4	5	1	1	0	4	2	5	5
970	1	20	新疆-石河子	山西-吕梁	1	5	0	0	0	0	1	0	0	0	0	1	2	1	1	0	1	0	5	1	1	1	1	1	0	1	1	1	1	1	0	0	1	1	3	5	0	1	0	4	3	1	5
971	2	24	新疆-石河子	河北-衡水	4	5	0	0	0	0	1	0	0	0	0	1	1	1	1	0	0	0	4	1	1	1	1	1	0	1	1	1	1	1	0	0	1	1	5	5	1	1	0	5	3	5	5
972	2	20	新疆-石河子	新疆-塔城	1	5	0	0	0	0	1	0	0	0	0	1	2	1	1	0	1	0	4	1	1	1	1	1	0	1	1	1	1	1	0	0	1	1	2	4	1	1	0	4	2	4	4
973	2	22	新疆-石河子	安徽-芜湖	4	5	0	0	0	0	1	0	0	0	0	1	2	1	1	0	1	0	4	1	1	1	1	1	0	1	1	1	1	1	0	0	1	1	5	4	1	1	0	4	3	2	4
974	2	18	新疆-石河子	河南-郑州	1	5	0	0	0	0	1	0	1	0	0	0	1	1	1	0	1	0	1	1	1	1	1	1	0	1	1	1	1	1	0	0	1	1	3	3	0	1	0	5	3	2	4
975	2	22	新疆-石河子	新疆-伊犁	4	5	0	0	0	0	1	0	0	0	0	1	1	1	1	0	1	0	5	1	1	1	1	0	0	1	1	1	1	1	0	0	1	1	5	5	1	1	0	5	3	5	4
976	2	20	新疆-石河子	新疆-五家渠	2	5	0	0	0	0	1	0	0	0	0	1	1	1	1	0	1	0	4	1	1	1	1	1	0	1	1	1	1	1	0	0	1	1	3	3	1	1	0	3	3	4	3
977	2	18	新疆-石河子	河南-郑州	1	5	0	0	0	0	1	0	0	0	0	1	1	1	1	0	1	0	4	1	1	1	0	0	0	1	1	1	1	1	0	0	1	1	5	5	1	1	0	4	2	5	5
978	2	19	新疆-石河子	新疆-石河子	1	5	0	0	0	0	1	0	1	0	0	1	1	1	1	0	1	0	5	1	1	1	1	1	0	1	1	1	1	1	1	0	1	1	3	4	1	1	0	5	3	5	5
979	2	17	新疆-石河子	湖南-娄底	1	5	0	0	0	0	1	0	0	0	0	1	1	1	1	0	1	0	4	1	1	1	1	0	0	1	1	1	1	1	0	0	1	1	5	5	1	1	0	4	2	4	4
980	2	18	新疆-石河子	重庆-丰都县	2	5	0	0	0	0	1	0	0	0	0	1	1	1	1	0	1	0	4	1	1	1	1	0	0	1	1	1	1	1	0	0	1	1	3	5	0	1	0	5	3	4	3
981	1	22	新疆-石河子	新疆-石河子	4	5	0	0	0	0	1	0	0	0	0	1	1	1	1	0	1	0	5	1	1	1	1	1	0	1	1	1	1	1	0	0	1	1	5	5	1	1	0	5	3	5	5
982	2	21	新疆-石河子	甘肃-定西	2	5	0	0	0	0	1	0	0	0	0	1	1	1	1	0	1	0	3	1	1	1	1	1	0	1	1	1	1	1	1	1	1	1	3	3	0	1	0	3	2	2	5
983	2	27	辽宁-大连	黑龙江-七台河	8	5	0	0	0	0	1	0	0	0	0	1	3	1	1	0	1	0	5	1	1	1	1	1	0	1	1	1	1	1	0	0	1	1	5	5	1	1	0	4	4	4	4
984	1	20	新疆-石河子	河北-邯郸	1	5	0	0	0	0	1	0	0	0	0	1	2	1	1	0	1	0	5	1	1	1	1	0	0	1	1	1	0	1	0	0	1	1	5	5	1	1	0	3	3	4	5
985	1	21	新疆-石河子	四川-达州	4	5	0	0	0	0	1	0	0	0	0	1	1	1	1	0	1	0	4	1	1	1	1	0	0	1	1	1	1	1	0	0	1	1	5	5	1	1	0	4	2	4	4
986	1	22	新疆-石河子	新疆-巴音郭楞	4	5	0	0	0	0	1	0	0	1	0	0	1	1	1	0	1	0	5	1	1	1	1	1	0	1	1	1	1	1	0	0	1	1	5	5	1	1	0	5	4	5	5
987	1	19	新疆-石河子	山西-临汾	1	5	0	0	0	0	1	0	0	0	0	1	1	1	1	0	0	0	4	1	1	1	1	0	0	1	1	1	1	1	0	0	1	1	3	3	0	1	0	5	3	4	4
988	2	19	新疆-石河子	云南-西双版纳	2	5	0	0	0	0	1	0	0	0	0	1	1	1	1	0	1	0	5	1	1	1	1	1	0	1	1	1	1	1	0	0	1	1	5	5	1	1	0	5	3	5	5
989	2	20	新疆-石河子	新疆-石河子	2	5	0	0	0	0	1	0	0	0	0	1	1	1	1	0	0	0	3	1	1	1	1	1	0	1	1	1	1	1	0	0	1	1	3	5	0	1	0	4	3	4	5
990	2	18	新疆-石河子	山东-菏泽	1	5	0	0	0	0	1	0	0	0	0	1	1	1	0	0	1	0	4	0	1	1	1	0	0	1	1	1	1	1	0	0	1	1	2	5	0	1	0	5	1	4	5
991	2	22	新疆-石河子	甘肃-定西	4	5	0	0	0	0	1	0	0	0	0	1	2	1	1	0	1	0	5	1	1	1	1	1	0	1	1	1	1	1	1	1	1	1	5	5	1	1	0	4	4	4	4
992	1	23	新疆-石河子	新疆-巴音郭楞	4	5	0	0	0	0	1	0	0	0	0	1	1	1	1	0	0	0	4	1	1	1	1	1	0	1	1	1	1	1	0	0	1	1	5	5	1	1	0	5	3	3	3
993	2	22	新疆-石河子	河北-沧州	4	5	0	0	0	0	1	0	0	0	0	1	1	1	1	0	0	0	4	1	1	1	1	1	0	1	1	1	1	1	0	0	1	1	5	4	1	1	0	4	3	2	4
994	1	19	湖北-武汉	广东-江门	1	3	0	0	0	0	1	0	0	0	0	1	1	1	1	0	0	0	5	1	1	1	1	0	0	1	1	1	1	1	0	0	0	1	3	4	1	1	0	5	3	4	4
995	1	22	新疆-石河子	重庆-璧山区	3	5	0	0	0	0	1	0	0	0	0	1	2	1	1	0	0	0	4	1	1	1	1	1	0	1	1	1	1	1	0	0	1	1	4	4	1	1	0	4	2	3	2
996	2	19	新疆-石河子	青海-海东	2	5	0	0	0	0	1	0	0	0	0	1	2	1	1	0	0	0	5	0	1	1	1	0	0	1	1	1	1	1	0	1	0	1	3	5	0	1	0	4	3	4	4
997	2	21	新疆-石河子	甘肃-武威	2	5	0	0	0	0	1	0	0	0	0	1	1	1	1	0	1	0	5	1	1	1	1	1	0	1	1	1	1	1	0	0	1	1	4	5	0	1	0	5	3	5	4
998	2	20	新疆-石河子	四川-巴中	3	5	0	0	0	0	1	0	0	0	0	1	1	1	1	0	1	0	4	1	1	1	1	1	0	1	1	1	1	1	0	0	1	1	1	1	1	1	0	4	3	4	4
999	1	22	新疆-石河子	山东-泰安	3	5	0	0	0	0	1	0	0	0	0	1	1	1	1	0	1	0	4	1	1	1	1	0	0	1	1	1	1	1	0	0	1	1	3	3	1	1	0	4	3	4	4
1000	1	18	新疆-石河子	湖南-娄底	1	5	0	0	0	0	1	0	0	0	1	0	2	1	1	0	1	0	4	1	1	1	1	1	0	1	1	1	1	1	0	0	1	1	3	4	0	1	0	4	2	2	4
1001	1	24	新疆-石河子	浙江-绍兴	3	5	0	0	0	0	1	0	0	0	1	0	1	1	1	0	1	0	4	1	1	1	1	1	0	1	1	1	1	1	0	0	1	1	2	3	1	0	0	5	3	4	4
1002	2	19	新疆-石河子	山东-菏泽	1	5	0	0	0	0	1	0	0	0	0	1	1	1	1	0	1	0	3	1	1	0	1	0	0	1	1	1	1	1	0	0	1	1	5	5	1	1	0	4	2	4	5
1003	1	18	新疆-石河子	云南-曲靖	1	5	0	0	0	0	1	0	0	0	0	1	1	1	1	0	0	0	3	1	1	1	1	1	0	1	1	1	1	1	0	0	1	1	4	5	1	1	0	3	3	3	4
1004	2	21	新疆-石河子	青海-西宁	4	5	0	0	0	0	1	0	0	0	0	1	1	1	1	0	1	0	5	1	1	1	1	1	0	1	1	1	1	1	0	0	1	1	5	5	1	1	0	5	3	5	5
1005	1	20	新疆-石河子	新疆-昌吉	3	5	0	0	0	0	1	0	0	0	0	1	1	1	1	0	0	0	5	1	1	1	1	1	0	1	1	1	1	1	0	0	1	1	3	5	1	1	0	4	3	4	5
1006	2	25	辽宁-大连	辽宁-大连	6	5	0	0	0	0	1	0	0	0	0	1	1	1	1	0	0	0	5	1	1	1	1	1	0	1	1	1	1	1	0	0	1	1	5	5	1	1	0	5	3	4	4
1007	1	22	新疆-石河子	河北-保定	4	5	0	0	0	0	1	0	0	0	0	1	1	1	1	0	0	0	5	1	1	1	1	1	0	1	1	1	1	1	0	0	1	1	5	5	1	1	0	5	1	2	2
1008	1	23	湖北-武汉	安徽-合肥	6	2	0	0	0	0	1	0	0	0	0	1	1	1	0	0	1	0	4	1	1	1	1	1	0	1	1	1	1	1	0	0	0	0	3	2	1	1	0	5	2	4	5
1009	1	18	湖北-武汉	湖北-武汉	1	3	0	0	0	0	1	0	0	0	0	1	1	1	0	0	0	0	4	0	1	0	0	0	0	1	1	1	1	1	0	0	0	0	3	3	1	1	0	4	1	2	3
1010	2	20	新疆-石河子	河南-开封	3	5	0	0	0	0	1	0	0	0	0	1	1	1	1	0	0	0	5	1	1	1	1	0	0	1	1	1	1	1	0	0	1	1	5	5	1	1	0	4	3	4	4
1011	2	18	新疆-石河子	江苏-徐州	1	5	0	0	0	0	1	0	0	0	0	1	1	1	0	0	0	0	4	1	1	1	1	1	0	1	1	1	1	1	0	0	1	1	3	3	1	1	0	3	3	4	5
1012	1	22	新疆-石河子	陕西-商洛	4	5	0	0	0	0	1	0	0	0	0	1	1	1	0	0	1	0	4	1	1	1	1	1	0	1	1	1	1	1	0	0	1	0	5	4	1	1	0	4	2	4	4
1013	1	22	新疆-石河子	江西-上饶	3	5	0	0	0	0	1	0	0	0	0	1	1	1	1	0	1	0	5	1	1	1	1	1	0	1	1	1	1	1	0	0	1	1	5	5	1	1	0	5	1	2	1
1014	2	22	新疆-乌鲁木齐	甘肃-天水	4	5	0	0	0	0	1	0	0	0	0	1	1	1	1	0	1	0	3	1	1	1	1	1	0	1	1	1	1	1	1	0	1	1	4	4	1	1	0	4	3	4	4
1015	2	21	新疆-石河子	河南-南阳	4	5	0	0	0	0	1	0	0	0	0	1	1	1	1	0	0	0	5	1	1	1	1	1	0	1	1	1	1	1	0	0	1	1	2	2	1	1	0	4	3	4	4
1016	2	19	新疆-石河子	新疆-乌鲁木齐	2	5	0	0	0	0	1	0	0	0	0	1	2	1	1	0	1	0	4	1	1	1	1	0	0	1	1	1	1	1	1	0	1	1	3	4	0	1	0	4	3	4	4
1017	1	22	新疆-石河子	新疆-昌吉	4	5	0	0	0	0	1	0	0	0	0	1	1	1	1	1	1	0	4	1	1	1	1	1	0	1	1	1	1	1	1	1	1	1	3	5	1	1	0	2	3	2	2
1018	2	20	新疆-石河子	新疆-乌鲁木齐	3	5	0	0	0	0	1	0	0	0	0	1	1	1	1	0	1	0	4	1	1	1	1	1	0	1	1	1	1	1	0	0	1	1	4	4	1	1	0	4	3	4	5
1019	2	22	新疆-石河子	新疆-阿克苏	4	5	0	0	0	0	1	0	0	0	0	1	1	1	1	0	1	0	4	1	1	1	1	1	0	1	1	1	1	1	0	0	1	1	4	4	1	1	0	4	2	5	5
1020	2	20	新疆-石河子	湖南-益阳	4	5	0	0	0	0	1	0	0	0	0	1	1	1	1	0	1	0	5	1	1	1	1	1	0	1	1	1	1	1	0	0	1	1	5	5	1	1	0	4	2	4	4
1021	1	19	新疆-石河子	河南-驻马店	1	5	0	0	0	0	1	0	0	0	0	1	1	1	1	0	1	0	4	0	1	1	1	0	0	1	1	1	1	1	1	0	0	1	5	5	1	1	0	5	1	5	4
1022	2	26	辽宁-大连	江苏-苏州	6	5	0	0	0	0	1	0	0	0	0	1	1	1	0	0	1	0	5	0	1	1	1	0	0	1	1	1	0	1	0	0	1	1	3	3	1	1	0	4	1	5	4
1023	1	22	新疆-石河子	新疆-塔城	4	5	0	0	0	0	1	0	0	0	0	1	1	1	1	0	1	0	5	1	1	1	1	1	0	1	1	1	1	1	0	0	1	1	5	5	1	1	0	4	2	4	5
1024	2	20	新疆-石河子	新疆-克拉玛依	2	5	0	0	0	0	1	0	0	0	0	1	1	1	1	0	1	0	5	1	1	1	1	1	0	1	1	1	1	1	0	0	0	1	5	5	1	1	0	5	1	5	5
1025	2	22	新疆-石河子	新疆-石河子	4	5	0	0	0	0	1	0	0	0	0	1	1	1	1	0	1	0	4	1	1	1	1	1	0	1	1	1	1	1	0	0	1	1	3	3	1	1	0	4	4	4	5
1026	1	22	新疆-石河子	新疆-昌吉	4	5	0	0	0	0	1	0	0	0	0	1	2	1	1	0	0	0	4	1	1	1	1	1	0	1	1	1	1	1	0	0	1	1	5	5	1	1	0	4	3	1	4
1027	2	18	新疆-石河子	河北-石家庄	2	5	0	0	0	0	1	0	0	0	0	1	1	1	1	0	0	0	4	1	1	1	1	1	0	1	1	1	1	1	0	0	1	1	4	4	1	1	0	4	3	4	4
1028	2	21	新疆-石河子	新疆-阿勒泰	2	5	0	0	0	0	1	0	0	0	0	1	1	1	1	0	1	0	4	0	1	1	1	1	0	1	1	1	1	1	1	1	1	1	5	4	1	1	0	4	4	2	4
1029	2	20	新疆-石河子	新疆-乌鲁木齐	2	5	0	0	0	0	1	0	0	0	0	1	2	1	1	0	1	0	5	1	1	1	1	1	0	1	1	1	1	1	0	0	1	1	5	5	1	1	0	4	1	4	4
1030	1	26	辽宁-大连	辽宁-抚顺	7	5	0	0	0	0	1	0	0	0	0	1	1	1	1	0	0	0	5	1	1	1	1	0	0	1	1	1	1	1	0	0	1	1	5	5	1	1	0	5	3	4	5
1031	2	21	新疆-石河子	新疆-伊犁	3	5	0	0	0	0	1	0	0	0	0	1	2	1	0	0	1	0	5	1	1	1	1	1	0	1	1	1	1	1	0	0	1	1	3	5	1	1	0	5	3	4	4
1032	2	20	新疆-石河子	江西-抚州	3	5	0	0	0	0	1	0	0	0	0	1	2	1	1	0	0	0	5	1	1	1	1	0	0	1	1	1	1	1	0	0	1	1	5	5	1	1	0	4	3	5	4
1033	2	23	新疆-石河子	广东-广州	4	5	0	0	0	0	1	0	0	0	0	1	2	1	1	0	0	0	5	1	1	1	1	1	0	1	1	1	1	1	0	0	1	1	4	4	1	1	0	4	4	4	4
1034	2	23	新疆-石河子	新疆-伊犁	4	5	0	0	0	0	1	0	0	0	0	1	1	1	1	0	1	0	4	1	1	1	1	0	0	1	1	1	1	1	0	0	1	1	4	4	1	1	0	4	4	4	5
1035	2	22	新疆-石河子	山东-菏泽	4	5	0	0	0	0	1	0	0	0	0	1	2	1	1	0	1	0	4	1	1	1	1	1	0	1	1	1	1	1	0	0	1	1	5	5	1	1	0	5	3	1	4
1036	1	21	新疆-石河子	河南-开封	3	5	0	0	0	0	1	0	0	0	0	1	2	1	1	0	1	0	5	1	1	1	1	1	0	1	1	1	1	1	0	0	1	1	3	5	1	1	0	5	3	4	4
1037	2	20	新疆-石河子	陕西-西安	3	5	0	0	0	0	1	0	0	0	0	1	1	1	1	0	0	0	4	1	1	1	1	1	0	1	1	1	1	1	0	0	1	1	3	5	1	1	0	5	1	2	2
1038	2	19	新疆-石河子	河南-平顶山	2	5	0	0	0	0	1	0	0	0	0	1	1	1	1	0	1	0	3	1	1	1	1	1	0	1	1	1	1	1	0	0	1	1	4	4	1	1	0	4	3	5	4
1039	2	26	辽宁-大连	辽宁-营口	8	5	0	0	0	0	1	0	0	0	0	1	2	1	1	0	0	0	5	1	1	0	1	0	0	1	1	1	1	1	0	0	1	1	5	5	1	1	0	4	2	5	4
1040	1	21	新疆-石河子	新疆-伊犁	3	5	0	0	0	0	1	0	0	0	0	1	1	1	1	0	0	0	5	1	1	1	1	1	0	1	1	1	1	1	0	0	1	1	3	3	1	1	0	5	3	4	4
1041	2	20	四川-乐山	四川-乐山	2	5	0	0	0	0	1	0	0	0	0	1	1	1	1	0	0	0	2	1	1	0	1	0	0	1	1	1	1	1	0	0	1	1	3	4	1	1	0	5	4	3	4
1042	2	19	新疆-石河子	甘肃-天水	2	5	0	0	0	0	1	0	0	0	0	1	2	1	0	0	1	0	4	1	1	1	1	0	0	1	1	1	1	1	0	0	1	1	4	4	1	1	0	5	1	4	5
1043	1	21	新疆-石河子	新疆-伊犁	4	2	0	0	0	0	1	0	0	0	0	1	1	1	1	0	0	0	4	1	1	1	1	1	0	1	1	1	1	1	0	0	1	1	1	1	1	1	0	4	3	4	3
1044	2	21	新疆-石河子	新疆-巴音郭楞	3	5	0	0	0	0	1	0	0	0	0	1	2	1	1	0	1	0	5	1	1	1	1	1	0	1	1	1	1	1	0	0	1	1	4	4	1	1	0	4	3	4	3
1045	2	21	新疆-石河子	新疆-伊犁	3	5	0	0	0	0	1	0	0	0	0	1	1	1	1	0	1	0	5	1	1	1	1	1	0	1	1	1	1	1	0	0	1	1	4	5	0	0	1	4	3	5	2
1046	2	22	新疆-石河子	重庆-长寿区	4	5	0	0	0	0	1	0	0	0	0	1	2	1	1	0	1	0	5	1	1	1	1	1	0	1	1	1	1	1	0	1	1	1	5	3	1	1	0	4	1	4	4
1047	2	18	新疆-石河子	湖南-株洲	1	5	0	0	0	0	1	0	0	0	0	1	1	1	1	0	1	0	5	1	1	1	0	0	0	1	1	1	1	1	0	0	1	1	5	5	1	1	0	5	4	5	5
1048	1	23	新疆-石河子	新疆-巴音郭楞	4	2	0	0	0	0	1	0	0	0	0	1	1	1	1	0	1	0	5	1	1	1	1	1	0	1	1	1	1	1	0	0	1	1	3	3	1	1	0	4	3	4	4
1049	2	22	新疆-石河子	新疆-乌鲁木齐	4	5	0	0	0	0	1	0	0	0	0	1	1	1	1	0	1	0	5	1	1	1	1	1	0	1	1	1	1	1	0	0	1	1	5	5	1	1	0	4	2	4	4
1050	1	22	新疆-石河子	新疆-乌鲁木齐	4	5	0	0	0	0	1	0	0	0	0	1	1	1	1	0	0	0	3	0	1	1	1	0	0	1	1	1	1	1	0	0	1	1	4	3	1	1	0	5	3	3	4
1051	2	21	新疆-石河子	新疆-阿克苏	3	5	0	0	0	0	1	0	0	0	0	1	2	1	1	0	0	0	3	1	1	1	1	1	0	1	1	1	1	1	0	1	1	1	2	2	1	1	0	5	3	4	4
1052	1	20	新疆-石河子	贵州-贵阳	3	5	0	0	0	0	1	0	0	0	0	1	1	1	1	0	0	0	5	1	1	1	1	1	0	1	1	1	1	1	0	0	1	1	5	5	1	1	0	5	1	5	1
1053	2	22	新疆-石河子	新疆-昌吉	4	5	0	0	0	0	1	0	0	0	0	1	1	1	1	0	0	0	5	1	1	1	1	1	0	1	1	1	1	1	0	0	1	1	5	5	1	1	0	5	2	5	4
1054	2	24	辽宁-大连	辽宁-大连	6	5	0	0	0	0	1	0	0	0	0	1	1	1	1	0	1	0	5	1	1	1	1	1	0	1	1	1	1	1	0	0	1	1	2	5	1	1	0	5	2	2	4
1055	1	23	新疆-石河子	江西-抚州	3	5	0	0	0	0	1	0	0	0	0	1	1	1	1	0	0	0	4	1	1	1	1	1	0	1	1	1	1	1	0	0	1	1	3	3	1	1	0	4	3	2	4
1056	2	21	新疆-石河子	新疆-石河子	4	5	0	0	0	0	1	0	0	0	0	1	1	1	1	0	1	0	4	1	1	1	1	1	0	1	1	1	1	1	0	0	1	1	5	5	1	1	0	5	3	1	4
1057	1	24	辽宁-大连	辽宁-大连	7	5	0	0	0	0	1	0	0	0	0	1	2	1	0	0	1	0	5	1	1	1	1	1	0	1	1	1	1	1	0	0	1	1	5	5	1	1	0	4	3	4	3
1058	2	18	新疆-石河子	青海-海东	1	5	0	0	0	0	1	0	0	0	0	1	1	1	1	0	0	0	5	1	1	1	1	0	0	1	1	1	1	1	0	0	1	1	3	3	0	1	0	4	3	5	5
1059	2	22	新疆-石河子	上海-杨浦区	4	5	0	0	0	0	1	0	0	0	0	1	1	1	1	0	1	0	4	1	1	1	1	1	0	1	1	1	1	1	0	0	1	1	5	5	1	1	0	5	3	1	1
1060	1	22	新疆-石河子	新疆-昌吉	4	5	0	0	0	0	1	0	0	0	0	1	1	1	1	0	0	0	5	1	1	1	1	1	0	1	1	1	1	1	0	0	1	1	5	5	1	1	0	5	1	2	4
1061	2	21	新疆-石河子	新疆-阿克苏	4	5	0	0	0	0	1	0	0	0	0	1	2	1	1	0	1	0	5	1	1	1	1	1	0	1	1	1	1	1	0	0	1	1	4	5	1	1	0	4	1	4	4
1062	2	19	新疆-石河子	新疆-昌吉	2	5	0	0	0	0	1	0	0	0	0	1	1	1	1	0	0	0	4	1	1	1	1	1	0	1	1	1	1	1	0	0	1	1	4	4	1	1	0	5	3	4	5
1063	1	23	辽宁-大连	湖北-荆州	6	5	0	0	0	0	1	0	0	0	0	1	2	1	1	0	1	0	5	1	1	1	1	0	0	1	1	1	1	1	0	0	1	1	2	4	1	1	0	5	3	5	2
1064	2	20	新疆-石河子	湖北-襄阳	3	5	0	0	0	0	1	0	0	0	0	1	2	1	1	1	1	0	3	1	1	1	1	1	0	1	1	1	1	1	0	0	1	1	4	4	1	1	0	4	2	4	5
1065	1	23	新疆-石河子	云南-曲靖	4	5	0	0	0	0	1	0	0	0	0	1	2	1	1	0	0	0	5	1	1	1	1	1	0	1	1	1	1	1	1	0	1	1	4	4	1	1	0	5	3	4	5
1066	2	20	新疆-石河子	新疆-昌吉	2	5	0	0	0	0	1	0	0	0	0	1	1	1	1	0	1	0	4	1	1	1	1	1	0	1	1	1	1	1	0	0	1	1	5	5	1	1	0	5	3	5	5
1067	2	19	新疆-石河子	新疆-克拉玛依	1	5	0	0	0	0	1	0	0	0	0	1	1	1	0	0	1	0	4	1	1	1	1	1	0	1	1	1	1	1	0	0	1	1	3	5	1	1	0	4	3	4	2
1068	2	20	新疆-石河子	安徽-六安	3	5	0	0	0	0	1	0	0	0	0	1	1	1	1	0	1	0	5	1	1	1	1	1	0	1	1	1	1	1	0	0	1	1	2	5	1	1	0	5	3	4	2
1069	2	26	辽宁-大连	黑龙江-哈尔滨	8	5	0	0	0	0	1	0	0	0	0	1	1	1	1	0	1	0	5	1	1	1	1	1	0	1	1	1	1	1	0	0	1	1	3	5	1	1	0	5	3	4	5
1070	1	23	新疆-石河子	新疆-阿克苏	3	5	0	0	0	0	1	0	0	0	0	1	1	1	1	0	1	0	5	1	1	1	1	1	0	1	1	1	1	1	0	0	1	1	4	2	1	1	0	5	3	2	2
1071	1	23	新疆-石河子	安徽-阜阳	4	5	0	0	0	0	1	0	0	0	0	1	1	1	1	0	0	0	5	1	1	1	1	1	0	1	1	1	1	1	0	0	1	1	5	5	1	1	0	4	3	4	4
1072	2	20	新疆-石河子	广西-百色	2	5	0	0	0	0	1	0	0	0	0	1	2	1	1	0	1	0	4	1	1	1	1	0	0	1	1	1	1	1	0	0	1	1	5	5	1	1	0	4	1	4	1
1073	2	21	新疆-石河子	安徽-阜阳	3	5	0	0	0	0	1	0	0	0	0	1	1	1	1	0	1	0	5	1	1	1	1	1	0	1	1	1	1	1	0	0	1	1	5	5	1	1	0	5	2	5	5
1074	2	22	新疆-石河子	福建-厦门	3	5	0	0	0	0	1	0	0	0	0	1	1	1	1	0	1	0	5	1	1	1	1	1	0	1	1	1	1	1	0	0	1	1	4	5	1	1	0	4	3	2	4
1075	2	22	新疆-石河子	新疆-乌鲁木齐	4	5	0	0	0	0	1	0	0	0	0	1	2	1	1	0	1	0	5	1	1	1	1	1	0	1	1	1	1	1	0	0	1	1	5	5	1	1	0	4	2	4	5
1076	1	18	湖北-武汉	广西-南宁	1	3	0	0	0	0	1	0	0	0	0	1	1	1	1	0	1	0	4	1	1	1	1	0	0	1	1	1	0	1	0	0	1	1	5	5	1	1	0	4	2	4	5
1077	2	19	新疆-石河子	新疆-乌鲁木齐	2	5	0	0	0	0	1	0	0	0	0	1	1	1	1	0	0	0	3	1	1	1	1	1	0	1	1	1	1	1	0	0	1	1	4	5	1	1	0	4	1	5	4
1078	2	24	辽宁-大连	辽宁-抚顺	6	5	0	0	0	0	1	0	0	0	0	1	1	1	1	0	0	0	5	1	1	1	1	1	0	1	1	1	1	1	0	0	1	1	3	4	1	1	0	4	3	4	4
1079	2	20	新疆-石河子	河北-唐山	3	5	0	0	0	0	1	0	0	0	0	1	1	1	1	0	0	0	5	1	1	1	1	1	0	1	1	1	1	1	0	0	1	1	4	5	1	1	0	5	2	5	4
1080	1	22	新疆-石河子	新疆-乌鲁木齐	4	5	0	0	0	0	1	0	0	0	0	1	1	1	0	0	1	0	5	1	1	1	1	1	0	1	1	1	1	1	0	0	0	1	4	4	1	1	0	1	2	4	4
1081	2	22	新疆-石河子	河北-秦皇岛	4	5	0	0	0	0	1	0	0	0	0	1	1	1	1	0	1	0	5	1	1	1	1	1	0	1	1	1	1	1	0	0	1	1	4	3	1	1	0	4	3	4	4
1082	1	21	新疆-石河子	福建-宁德	4	5	0	0	0	0	1	0	0	0	0	1	1	1	0	0	0	0	3	1	0	0	0	0	0	1	0	0	0	0	0	0	0	0	4	4	0	1	0	1	3	3	3
1083	2	22	新疆-石河子	新疆-伊犁	3	5	0	0	0	0	1	0	0	1	0	0	1	1	1	0	1	0	4	1	1	1	1	1	0	1	1	1	1	1	0	0	1	1	5	5	1	0	0	4	1	2	4
1084	1	20	新疆-石河子	河南-周口	1	5	0	0	0	0	1	0	0	0	0	1	1	1	1	0	1	0	3	1	1	1	1	1	0	1	1	1	1	1	0	0	1	1	5	5	1	1	0	3	1	5	3
1085	1	21	新疆-石河子	新疆-巴音郭楞	4	5	0	0	0	0	1	0	0	0	0	1	1	1	1	0	1	0	5	1	1	1	1	1	0	1	1	1	1	1	0	0	1	1	4	4	1	1	0	5	3	1	3
1086	2	21	新疆-石河子	新疆-石河子	4	5	0	0	0	0	1	0	0	0	0	1	2	1	1	0	1	0	5	1	1	1	1	1	0	1	1	1	1	1	0	0	1	1	4	4	1	1	0	4	4	4	5
1087	2	22	新疆-石河子	河北-唐山	3	5	0	0	0	0	1	0	0	0	0	1	1	1	1	0	1	0	5	1	1	1	1	1	0	1	1	1	1	1	0	0	1	1	4	5	0	1	0	5	2	4	3
1088	1	20	新疆-石河子	山东-莱芜	3	5	0	0	0	0	1	0	0	0	0	1	1	1	1	0	0	0	4	1	1	1	1	1	0	1	1	1	1	1	0	0	1	1	2	3	1	1	0	4	3	4	4
1089	1	20	新疆-石河子	河南-焦作	3	5	0	0	0	0	1	0	0	0	0	1	2	1	1	0	0	0	5	1	1	1	1	1	0	1	1	1	1	1	0	0	1	1	5	5	1	1	0	5	3	5	5
1090	1	21	新疆-石河子	新疆-巴音郭楞	3	5	0	0	0	0	1	0	0	0	0	1	2	1	1	0	0	0	4	0	1	1	0	0	0	1	1	1	1	1	0	0	1	0	5	5	1	0	0	4	3	4	3
1091	2	22	新疆-石河子	新疆-哈密	3	5	0	0	0	0	1	0	0	0	0	1	2	1	1	0	0	0	5	1	1	1	1	0	0	1	1	1	1	1	0	0	1	1	3	4	1	1	0	4	3	2	4
1092	2	21	新疆-石河子	宁夏-石嘴山	3	5	0	0	0	0	1	0	0	0	0	1	1	1	1	0	1	0	5	1	1	1	1	1	0	1	1	1	1	1	0	0	1	1	5	5	1	0	0	4	2	4	4
1093	2	21	新疆-石河子	新疆-昌吉	3	5	0	0	0	0	1	0	0	0	0	1	2	1	1	0	0	0	3	1	1	1	1	1	0	1	1	1	1	1	0	0	1	1	4	4	1	1	0	5	3	5	5
1094	2	21	新疆-石河子	新疆-巴音郭楞	3	5	0	0	0	0	1	0	0	0	0	1	1	1	1	0	0	0	4	1	1	1	1	1	0	1	1	1	1	1	0	0	1	1	2	3	1	0	0	4	2	2	4
1095	2	22	新疆-石河子	新疆-石河子	4	5	0	0	0	0	1	0	0	0	0	1	1	1	0	0	1	0	4	1	1	1	1	1	0	1	1	1	1	1	0	0	1	1	5	5	0	1	0	5	4	4	4
1096	2	21	新疆-石河子	新疆-乌鲁木齐	3	5	0	0	0	0	1	0	0	0	0	1	2	1	1	0	0	0	5	1	1	1	1	1	0	1	1	1	1	1	0	0	1	1	5	5	1	1	0	4	3	1	4
1097	2	20	新疆-石河子	新疆-塔城	3	5	0	0	0	0	1	0	0	0	0	1	1	1	0	0	1	0	4	1	1	0	0	0	0	1	1	1	1	1	0	0	1	1	3	4	0	1	0	3	2	4	3
1098	1	21	新疆-石河子	新疆-塔城	4	5	0	0	0	0	1	0	0	0	0	1	1	1	1	0	0	0	5	1	1	1	1	1	0	1	1	1	1	1	0	0	1	1	3	3	1	1	0	3	3	4	3
1099	2	20	新疆-石河子	河南-商丘	3	5	0	0	0	0	1	0	0	0	0	1	1	1	1	0	0	0	3	1	1	1	1	1	0	1	1	1	1	1	0	0	1	1	4	5	1	1	0	4	3	4	5
1100	2	22	新疆-石河子	陕西-西安	3	5	0	0	0	0	1	0	0	0	0	1	1	1	1	0	0	0	4	1	1	1	1	1	0	1	1	1	1	1	0	0	1	1	3	5	0	1	0	4	3	4	4
1101	2	21	新疆-石河子	甘肃-张掖	3	5	0	0	0	0	1	0	0	0	0	1	2	1	1	0	0	0	5	1	1	1	1	1	0	1	1	1	1	1	0	0	1	1	4	4	1	1	0	5	3	4	4
1102	1	20	新疆-石河子	山东-济宁	2	5	0	0	0	0	1	0	0	0	0	1	1	1	1	0	1	0	4	1	1	1	1	0	0	1	1	1	1	1	0	0	1	1	3	5	1	1	0	5	2	4	3
1103	2	21	新疆-石河子	河北-唐山	2	5	0	0	0	0	1	0	0	0	0	1	1	1	1	0	0	0	4	1	1	1	1	1	0	1	1	1	1	1	0	0	1	1	4	5	1	1	0	4	1	4	5
1104	1	21	新疆-石河子	新疆-巴音郭楞	3	5	0	0	0	0	1	0	0	0	0	1	1	1	1	0	1	0	4	1	1	1	1	1	0	1	1	1	1	1	0	0	1	1	3	3	1	1	0	3	3	2	1
1105	2	21	新疆-石河子	新疆-石河子	3	5	0	0	0	0	1	0	0	0	0	1	2	1	1	0	0	0	5	1	1	1	1	1	0	1	1	1	1	1	0	0	1	1	1	1	1	1	0	5	3	4	4
1106	2	19	新疆-石河子	新疆-阿拉尔	2	5	0	0	0	0	1	0	0	0	1	1	1	1	1	0	0	0	4	1	1	1	1	1	0	1	1	1	1	1	0	0	1	1	5	5	1	1	0	5	3	4	5
1107	1	22	新疆-石河子	新疆-巴音郭楞	4	5	0	0	0	0	1	0	1	0	0	0	1	1	1	0	1	0	4	1	1	1	1	1	0	1	1	1	1	1	0	1	1	1	5	4	1	1	0	4	4	2	4
1108	1	20	新疆-石河子	新疆-博尔塔拉	3	5	0	0	0	0	1	0	0	0	0	1	1	1	1	0	0	0	5	1	1	1	1	1	0	1	1	1	1	1	0	0	1	1	5	5	1	1	0	4	2	2	4
1109	2	20	新疆-石河子	广西-玉林	3	5	0	0	0	0	1	0	0	0	0	1	1	1	1	0	0	0	3	1	1	1	1	1	0	1	1	1	1	1	0	0	1	1	4	4	1	1	0	5	3	5	2
1110	2	21	新疆-石河子	新疆-石河子	4	5	0	0	0	0	1	0	0	0	0	1	1	1	1	0	0	0	5	1	1	1	1	1	0	1	1	1	1	1	0	0	1	1	5	5	0	1	0	4	3	5	2
1111	1	22	新疆-石河子	河南-郑州	3	5	0	0	0	0	1	0	0	0	0	1	2	1	1	0	0	0	4	1	1	1	1	1	0	1	1	1	1	1	0	0	1	1	4	4	0	1	0	3	3	5	5
1112	1	20	新疆-石河子	山东-泰安	3	5	0	0	0	0	1	0	0	0	0	1	1	1	1	0	1	0	5	1	1	1	1	1	0	1	1	1	1	1	0	0	1	1	3	3	1	1	0	4	3	4	4
1113	2	23	新疆-石河子	新疆-和田	4	5	0	0	0	0	1	0	0	0	0	1	1	1	1	0	1	0	5	1	1	1	1	1	0	1	1	1	1	1	0	0	0	1	5	5	1	1	0	5	3	5	5
1114	2	20	新疆-石河子	新疆-石河子	3	5	0	0	0	0	1	0	0	0	0	1	3	1	1	0	1	0	5	1	1	1	1	1	0	1	1	1	1	1	0	1	1	1	4	5	1	1	0	5	3	2	4
1115	2	23	新疆-石河子	河北-石家庄	3	5	0	0	0	0	1	0	0	0	0	1	1	1	1	0	0	0	5	1	1	1	1	1	0	1	1	1	1	1	0	0	1	1	5	5	1	1	0	4	3	2	4
1116	2	21	新疆-石河子	内蒙古-通辽	3	5	0	0	0	0	1	0	0	0	0	1	1	1	1	0	1	0	4	1	1	1	1	1	0	1	1	1	1	1	1	0	1	1	4	5	1	1	0	5	4	5	4
1117	2	21	新疆-石河子	广西-柳州	3	5	0	0	0	0	1	0	0	0	0	1	1	1	1	0	1	0	5	1	1	1	1	1	0	1	1	1	1	1	0	0	1	1	4	4	1	1	0	4	3	5	5
1118	2	22	新疆-石河子	四川-凉山	4	5	0	0	0	0	1	0	0	0	0	1	1	1	1	0	0	0	5	1	1	1	1	1	0	1	1	1	1	1	0	0	1	1	5	5	1	1	0	4	3	4	4
1119	1	21	新疆-石河子	浙江-台州	3	5	0	0	0	0	1	0	0	0	0	1	2	1	1	0	0	0	3	0	1	1	1	1	0	1	1	1	1	1	0	0	1	1	2	2	1	1	0	4	3	1	4
1120	1	20	新疆-石河子	重庆-万州区	3	5	0	0	0	0	1	0	0	0	0	1	1	1	1	0	1	0	5	1	1	1	1	1	0	1	1	1	1	1	0	0	1	1	5	5	1	1	0	5	1	5	4
1121	1	21	新疆-石河子	新疆-乌鲁木齐	3	5	0	0	0	0	1	0	0	0	0	1	1	1	1	0	1	0	4	1	1	1	1	1	0	1	1	1	1	1	0	0	1	1	2	2	1	1	0	4	3	2	5
1122	1	21	新疆-石河子	重庆-北碚区	4	5	0	0	0	0	1	1	1	0	0	0	2	1	1	0	1	0	5	1	1	1	1	1	0	1	1	1	1	1	0	0	1	1	5	5	1	1	0	5	4	5	4
1123	2	24	新疆-石河子	河南-商丘	4	2	0	0	0	0	1	0	0	0	0	1	1	1	1	0	1	0	5	1	1	1	1	1	0	1	1	1	1	1	0	0	1	1	2	2	1	1	0	4	2	4	5
1124	1	21	新疆-石河子	新疆-乌鲁木齐	3	5	0	0	0	0	1	0	0	0	0	1	1	1	1	0	1	0	1	1	1	1	1	1	0	1	1	1	1	1	0	0	1	1	3	3	1	1	0	4	1	4	3
1125	2	21	新疆-石河子	辽宁-营口	3	5	0	0	0	0	1	0	0	0	0	1	1	1	1	0	1	0	5	1	1	1	1	0	0	1	1	1	1	1	0	0	1	1	5	5	1	1	0	4	3	4	4
1126	1	20	新疆-石河子	新疆-阿勒泰	3	5	0	0	0	0	1	0	0	0	0	1	1	1	0	0	0	0	4	1	1	1	1	1	0	1	1	1	1	1	0	0	1	1	5	5	1	1	0	4	1	3	3
1127	2	21	新疆-石河子	新疆-石河子	3	5	0	0	0	0	1	0	0	0	0	1	2	1	1	0	1	0	4	1	1	1	1	1	0	1	1	1	1	1	0	0	1	1	5	5	1	1	0	4	3	5	4
1128	1	23	新疆-石河子	山东-临沂	4	5	0	0	0	0	1	0	0	0	0	1	1	1	1	0	1	0	4	1	1	1	1	1	0	1	1	1	1	1	0	0	1	1	5	5	1	1	0	4	2	4	4
1129	1	21	新疆-石河子	湖南-衡阳	4	5	0	0	0	0	1	0	0	0	0	1	1	1	1	0	1	0	4	1	1	1	1	1	0	1	1	1	1	1	0	0	1	1	5	5	1	1	0	4	3	4	4
1130	1	20	湖北-十堰	湖北-十堰	3	5	0	0	0	0	1	0	0	0	0	1	1	1	1	0	1	0	4	1	1	1	1	1	0	1	1	1	0	1	0	1	1	1	3	5	1	1	0	4	2	4	4
1131	2	20	新疆-石河子	重庆-沙坪坝区	3	5	0	0	0	0	1	0	0	0	0	1	1	1	1	0	0	0	4	1	1	1	1	0	0	1	1	1	1	1	0	0	1	1	2	3	1	1	0	4	1	4	5
1132	1	22	新疆-石河子	山西-临汾	3	5	0	0	0	0	1	0	0	0	0	1	1	1	1	1	1	0	1	1	1	1	1	1	0	1	1	1	1	1	1	1	1	1	1	1	1	1	0	5	3	5	5
1133	2	21	新疆-石河子	新疆-乌鲁木齐	3	5	0	0	0	0	1	0	0	0	0	1	1	1	1	0	0	0	5	1	1	1	1	1	0	1	1	1	1	1	0	0	1	1	4	4	1	1	0	4	2	4	5
1134	2	21	新疆-石河子	新疆-阿克苏	4	5	0	0	0	0	1	0	0	0	0	1	2	1	1	0	0	0	4	1	1	1	1	1	0	1	1	1	1	1	0	0	1	1	5	5	1	1	0	4	3	4	4
1135	2	24	新疆-石河子	广西-贵港	4	5	0	0	0	0	1	0	0	0	0	1	2	1	1	0	0	0	4	1	1	1	1	1	0	1	1	1	1	1	0	0	1	1	5	5	1	1	0	4	3	4	5
1136	2	22	新疆-石河子	新疆-石河子	4	5	0	0	0	0	1	0	0	0	0	1	1	1	1	0	1	0	5	1	1	1	1	1	0	1	1	1	1	1	0	0	1	1	5	5	1	1	0	5	3	5	4
1137	2	19	新疆-石河子	新疆-乌鲁木齐	1	5	0	0	0	0	1	0	0	0	0	1	1	1	1	0	1	0	4	1	1	1	1	1	0	1	1	1	1	1	0	0	1	1	5	5	1	1	0	5	4	5	5
1138	2	22	新疆-石河子	浙江-绍兴	3	5	0	0	0	0	1	0	0	0	0	1	1	1	1	0	1	0	3	1	1	1	1	1	0	1	1	1	1	1	0	0	1	1	5	5	1	1	0	4	3	5	4
1139	2	20	新疆-石河子	山东-德州	3	5	0	0	0	0	1	0	0	0	0	1	1	1	0	0	1	0	4	1	1	0	1	1	0	1	1	1	1	1	0	0	1	1	5	5	1	1	0	5	1	4	3
1140	2	21	新疆-石河子	四川-成都	3	5	0	0	0	0	1	0	0	0	0	1	1	1	1	0	1	0	5	1	1	1	1	1	0	1	1	1	1	1	0	0	1	1	4	3	1	1	0	5	3	4	5
1141	1	21	新疆-石河子	湖北-荆门	4	5	0	0	0	0	1	0	0	0	0	1	1	1	1	0	1	0	5	1	1	1	1	1	0	1	1	1	1	1	0	0	1	1	1	1	1	1	0	5	1	5	5
1142	2	21	新疆-石河子	新疆-乌鲁木齐	3	5	0	0	0	0	1	0	0	0	0	1	2	1	1	0	1	0	4	1	1	1	1	1	0	1	1	1	1	1	0	0	1	1	3	4	0	1	0	4	2	3	5
1143	2	18	新疆-石河子	新疆-昌吉	1	5	0	0	0	0	1	0	0	0	0	1	1	1	1	0	1	0	4	1	1	1	1	0	0	1	1	1	1	1	0	0	1	1	1	1	0	1	0	5	2	5	5
1144	1	22	新疆-石河子	四川-绵阳	3	5	0	0	0	0	1	0	0	0	0	1	2	1	1	0	1	0	5	1	1	1	1	0	0	1	1	1	1	1	0	0	1	1	3	4	1	1	0	4	3	4	4
1145	2	21	新疆-石河子	新疆-喀什	4	5	0	0	0	0	1	0	0	0	0	1	2	1	1	0	1	0	5	1	1	1	1	1	0	1	1	1	1	1	0	0	1	1	5	3	1	1	0	4	3	4	2
1146	2	22	江苏-镇江	江苏-常州	5	5	0	0	0	0	1	0	0	0	0	1	1	1	1	0	1	0	5	1	1	1	1	1	0	1	1	1	1	1	0	0	1	1	5	5	1	1	0	5	3	4	4
1147	1	21	新疆-石河子	青海-西宁	3	5	0	0	0	0	1	0	0	0	0	1	1	1	1	0	1	0	4	1	1	1	1	1	0	1	1	1	1	1	0	0	1	1	2	5	0	1	0	5	3	4	4
1148	2	19	新疆-石河子	重庆-丰都县	2	5	0	0	0	0	1	0	0	0	0	1	1	1	1	0	0	0	3	1	1	1	1	0	0	1	1	1	1	1	0	0	1	1	4	5	1	1	0	4	2	2	4
1149	2	20	新疆-石河子	新疆-石河子	3	5	0	0	0	0	1	0	0	0	0	1	1	1	1	0	1	0	5	1	1	1	1	1	0	1	1	1	1	1	0	0	1	1	3	3	1	1	0	4	3	4	4
1150	1	21	新疆-石河子	新疆-乌鲁木齐	3	5	0	0	0	0	1	0	0	0	0	1	1	1	1	0	1	0	5	1	1	1	1	1	0	1	1	1	1	1	0	0	1	1	5	5	1	1	0	5	3	4	5
1151	2	22	新疆-石河子	四川-德阳	4	5	0	0	0	0	1	0	0	0	0	1	1	1	1	0	0	0	3	1	1	1	1	1	0	1	1	1	1	1	0	0	1	1	5	5	1	1	0	5	3	4	4
1152	1	21	新疆-石河子	新疆-克拉玛依	4	5	0	0	0	0	1	0	0	0	0	1	1	1	1	0	0	0	4	1	1	1	1	1	0	1	1	1	1	1	0	0	1	1	5	5	1	1	0	5	3	4	4
1153	1	24	新疆-石河子	新疆-喀什	4	5	0	0	0	0	1	0	0	0	0	1	1	1	1	0	0	0	3	1	1	1	1	1	0	1	1	1	1	1	1	1	1	1	5	5	1	1	0	5	2	2	1
1154	2	20	新疆-石河子	四川-广安	3	5	0	0	0	0	1	0	0	0	0	1	1	1	1	0	0	0	5	1	1	1	1	1	0	1	1	1	1	1	0	0	1	1	4	4	0	1	0	4	3	3	4
1155	1	18	湖北-武汉	安徽-淮南	1	3	0	0	0	0	1	0	0	0	0	1	1	1	1	0	1	0	4	0	1	0	0	0	0	1	1	1	0	1	0	0	1	1	3	3	1	1	0	3	1	4	5
1156	2	17	新疆-石河子	新疆-乌鲁木齐	1	5	0	0	0	0	1	0	0	0	0	1	1	1	1	0	1	0	4	1	1	1	1	1	0	1	1	1	1	1	0	0	1	1	5	5	0	1	0	4	3	5	4
1157	1	21	新疆-石河子	新疆-石河子	3	5	0	0	0	0	1	0	0	0	0	1	2	1	0	0	1	0	4	1	1	1	1	0	0	1	1	1	1	1	0	0	1	1	3	5	1	1	0	4	3	4	4
1158	2	19	新疆-石河子	青海-海东	1	5	0	0	0	0	1	0	0	0	0	1	1	1	1	0	1	0	4	1	1	1	1	1	0	1	1	1	1	1	0	0	1	1	5	5	0	1	0	4	1	5	5
1159	1	22	新疆-石河子	山东-德州	3	5	0	0	0	0	1	0	0	0	0	1	1	1	1	0	1	0	4	1	1	1	1	1	0	1	1	1	1	1	0	0	1	1	2	2	1	1	0	5	3	2	1
1160	1	23	新疆-石河子	新疆-昌吉	4	5	0	0	0	0	1	0	0	0	0	1	1	1	1	0	1	0	4	1	1	1	1	1	0	1	1	1	1	1	0	0	1	1	5	3	1	1	0	5	2	1	4
1161	1	21	陕西-西安	新疆-乌鲁木齐	3	3	0	0	0	0	1	0	0	0	0	1	1	1	1	0	1	0	4	1	1	1	1	1	0	1	1	1	1	1	0	0	0	1	3	3	1	1	0	3	3	2	3
1162	1	20	湖北-武汉	浙江-温州	1	3	0	0	0	0	1	0	0	0	0	1	1	1	1	0	1	0	5	1	1	1	1	1	0	1	1	1	1	1	0	0	0	1	3	3	1	1	0	4	2	4	4
1163	2	20	新疆-石河子	新疆-博尔塔拉	3	5	0	0	0	0	1	0	0	0	0	1	1	1	1	0	1	0	4	1	1	1	1	1	0	1	1	1	1	1	0	0	1	1	5	5	1	1	0	5	2	1	2
1164	1	22	新疆-石河子	甘肃-兰州	4	5	0	0	0	0	1	0	0	0	0	1	2	1	1	0	0	0	5	1	1	1	1	1	0	1	1	1	1	1	0	0	1	1	5	5	1	1	0	1	3	4	5
1165	2	19	湖北-武汉	浙江-温州	1	3	0	0	0	0	1	0	0	0	0	1	1	1	1	0	1	0	4	1	1	1	0	0	0	1	1	1	0	1	0	0	0	1	3	3	1	1	0	4	3	2	4
1166	1	21	新疆-石河子	新疆-昌吉	3	5	0	0	0	0	1	0	0	0	0	1	2	1	1	0	1	0	5	1	1	1	1	1	0	1	1	1	1	1	0	1	1	1	4	5	1	1	0	4	3	5	2
1167	2	21	新疆-石河子	新疆-伊犁	3	5	0	0	0	0	1	0	0	0	0	1	1	1	1	0	0	0	4	1	1	1	1	1	0	1	1	1	1	1	0	0	1	1	5	5	1	1	0	3	2	5	2
1168	2	21	新疆-石河子	新疆-乌鲁木齐	3	5	0	0	0	0	1	0	0	0	0	1	2	1	1	0	1	0	4	1	1	1	0	0	0	1	1	1	1	1	0	0	1	1	4	4	1	1	0	5	4	5	5
1169	2	23	江西-南昌	贵州-遵义	5	5	0	0	0	0	1	0	0	0	0	1	1	1	1	0	1	0	5	1	1	1	1	1	0	1	1	1	1	1	0	0	1	1	5	5	1	1	0	5	3	2	5
1170	1	21	新疆-石河子	新疆-阿勒泰	2	5	0	0	0	0	1	0	0	0	0	1	1	1	1	0	1	0	5	1	1	1	1	1	0	1	1	1	1	1	1	1	1	0	4	5	0	1	0	5	1	4	1
1171	2	20	广西-南宁	山西-太原	4	3	0	0	0	0	1	0	0	0	0	1	1	1	1	0	1	0	4	1	1	1	1	1	0	1	1	1	1	1	0	0	1	1	4	5	1	1	0	4	3	2	4
1172	1	22	新疆-石河子	新疆-石河子	3	5	0	0	0	0	1	0	0	0	0	1	2	1	1	0	0	0	4	1	1	1	1	1	0	1	1	1	1	1	0	0	1	1	2	2	1	1	0	5	3	5	5
1173	2	22	新疆-石河子	新疆-伊犁	3	5	0	0	0	0	1	0	0	0	0	1	2	1	1	0	0	0	4	1	1	1	1	1	0	1	1	1	1	1	0	0	0	1	5	5	1	1	0	5	3	4	3
1174	2	21	新疆-石河子	新疆-昆玉	3	5	0	0	0	0	1	0	0	0	0	1	2	1	0	0	1	0	4	1	1	1	1	1	0	1	1	1	1	1	0	0	1	1	4	5	1	1	0	4	4	5	4
1175	2	20	新疆-石河子	新疆-图木舒克	3	5	0	0	0	0	1	0	0	0	0	1	2	1	0	0	0	0	5	1	1	1	1	0	0	1	1	1	1	1	0	0	1	1	2	5	1	1	0	4	3	4	5
1176	2	21	新疆-石河子	新疆-博尔塔拉	4	5	0	0	0	0	1	0	0	0	0	1	1	1	1	0	1	0	5	1	1	1	1	1	0	1	1	1	1	1	0	0	1	1	5	5	1	1	0	5	1	5	4
1177	2	23	新疆-石河子	河南-开封	4	5	0	0	0	0	1	0	0	0	0	1	2	1	1	0	1	0	3	1	1	1	1	1	0	1	1	1	1	1	0	0	1	1	4	4	1	1	0	4	2	2	4
1178	2	22	新疆-石河子	新疆-五家渠	4	5	0	0	0	0	1	0	0	0	0	1	2	1	1	0	1	0	4	1	1	1	1	1	0	1	1	1	1	1	0	0	0	1	3	3	1	1	0	4	3	4	5
1179	2	18	新疆-石河子	山西-吕梁	1	5	0	0	0	0	1	0	0	0	0	1	1	1	1	0	1	0	4	1	1	0	1	1	0	1	1	1	1	1	0	1	1	1	2	2	1	1	0	4	4	4	4
1180	1	20	新疆-石河子	青海-海东	3	5	0	0	0	0	1	0	0	0	0	1	1	1	1	0	1	0	5	1	1	1	1	1	0	1	1	1	1	1	0	1	1	1	2	2	1	1	0	3	3	4	4
1181	2	24	新疆-石河子	新疆-阿拉尔	4	5	0	0	0	0	1	0	0	0	0	1	2	1	1	0	1	0	5	1	1	1	1	1	0	1	1	1	1	1	0	0	1	1	4	4	0	1	0	4	3	2	4
1182	2	21	新疆-石河子	新疆-阿拉尔	3	5	0	0	0	0	1	0	0	0	0	1	2	1	1	0	1	0	5	1	1	1	1	1	0	1	1	1	1	1	0	0	1	1	4	4	1	1	0	5	3	4	5
1183	2	20	新疆-石河子	新疆-塔城	3	5	0	0	0	0	1	0	0	0	0	1	2	1	1	0	1	0	5	1	1	1	1	1	0	1	1	1	1	1	0	0	1	1	5	5	1	1	0	5	3	5	5
1184	2	21	新疆-石河子	陕西-西安	3	5	0	0	0	0	1	0	0	0	0	1	2	1	1	0	0	0	5	1	1	1	1	1	0	1	1	1	1	1	0	0	1	1	3	4	1	1	0	4	3	2	4
1185	2	23	江西-南昌	云南-曲靖	4	5	0	0	0	0	1	0	0	0	1	0	2	1	0	0	0	0	4	1	1	1	1	1	0	1	1	1	1	1	0	0	0	1	5	4	1	1	0	4	3	3	5
1186	1	21	山东-济南	新疆-乌鲁木齐	3	3	0	0	0	0	1	0	0	0	0	1	1	1	1	0	0	0	5	1	1	0	1	0	0	1	1	1	1	1	0	0	1	1	2	3	1	1	0	5	1	4	5
1187	2	19	新疆-石河子	新疆-乌鲁木齐	2	5	0	0	0	0	1	0	0	0	0	1	2	1	1	0	0	0	5	1	1	1	1	1	0	1	1	1	1	1	0	0	1	1	4	4	1	1	0	4	2	5	4
1188	1	22	新疆-石河子	河北-沧州	3	5	0	0	0	0	1	0	0	0	0	1	2	1	1	0	0	0	4	1	1	1	1	1	0	1	1	1	1	1	0	0	1	1	3	4	1	1	0	4	3	2	2
1189	1	23	新疆-石河子	内蒙古-乌兰察布	4	5	0	0	0	0	1	0	0	0	0	1	1	1	1	0	1	0	3	0	1	1	1	0	0	1	1	1	1	1	0	0	0	1	3	3	1	1	0	5	3	4	4
1190	2	23	新疆-石河子	新疆-昌吉	4	5	0	0	0	0	1	0	0	0	0	1	1	1	1	0	1	0	5	1	1	1	1	1	0	1	1	1	1	1	0	0	1	1	5	5	1	1	0	5	3	5	5
1191	2	22	新疆-石河子	新疆-博尔塔拉	4	5	0	0	0	0	1	0	0	0	0	1	2	1	1	0	1	0	5	1	1	1	1	1	0	1	1	1	1	1	0	0	1	1	3	4	1	1	0	5	2	1	1
1192	1	23	新疆-石河子	新疆-阿勒泰	4	5	0	0	0	0	1	0	0	1	1	0	2	1	1	0	1	0	4	1	1	1	1	1	0	1	1	1	1	1	0	0	1	1	4	4	1	1	0	5	3	4	4
1193	2	22	新疆-石河子	新疆-阿拉尔	4	5	0	0	0	0	1	0	0	0	0	1	1	1	1	0	1	0	5	1	1	1	1	1	0	1	1	1	1	1	0	0	1	1	5	5	1	1	0	4	3	4	5
1194	2	23	新疆-石河子	广西-玉林	4	5	0	0	0	0	1	0	0	0	0	1	1	1	1	0	0	0	5	1	1	1	1	1	0	1	1	1	1	1	0	0	1	1	5	5	0	1	0	4	2	2	4
1195	2	23	新疆-石河子	新疆-塔城	4	5	0	0	0	0	1	0	0	0	0	1	1	1	1	0	1	0	5	1	1	1	1	1	0	1	1	1	1	1	0	0	1	1	5	5	1	1	0	4	3	5	3
1196	2	23	新疆-石河子	新疆-塔城	4	5	0	0	0	0	1	0	0	0	0	1	2	1	1	0	1	0	5	1	1	1	1	1	0	1	1	1	1	1	0	0	1	1	4	4	1	1	0	5	3	4	4
1197	1	22	新疆-石河子	新疆-石河子	4	5	0	0	0	0	1	0	0	0	0	1	1	1	1	0	1	0	5	1	1	1	1	1	0	1	1	1	1	1	0	0	1	1	5	5	1	1	0	5	3	2	4
1198	1	18	湖北-武汉	湖南-益阳	1	3	0	0	0	0	1	0	0	0	0	1	1	1	0	0	1	0	4	0	1	1	1	1	0	1	1	1	0	1	0	0	1	1	2	4	1	1	0	4	2	4	4
1199	1	22	河南-郑州	河南-漯河	2	3	0	0	0	0	1	0	0	0	0	1	2	1	0	0	1	0	4	1	1	1	1	1	0	1	1	1	1	1	0	0	1	1	4	4	0	1	0	5	3	4	5
1200	1	23	新疆-石河子	新疆-伊犁	4	5	0	0	0	0	1	0	0	0	0	1	1	1	1	0	0	0	5	1	1	1	1	1	0	1	1	1	1	1	0	0	1	1	3	3	1	1	0	5	3	4	4
1201	1	22	新疆-石河子	新疆-昌吉	4	5	0	0	0	0	1	0	0	0	0	1	1	1	1	0	0	0	4	1	1	1	1	1	0	1	1	1	1	1	0	0	1	1	5	4	1	1	0	4	3	5	3
1202	2	18	新疆-石河子	陕西-西安	1	5	0	0	0	0	1	0	0	0	0	1	2	1	1	0	1	0	5	1	1	1	1	1	0	1	1	1	1	1	0	0	1	1	5	5	1	1	0	5	3	4	4
1203	2	21	新疆-石河子	新疆-喀什	3	5	0	0	0	0	1	0	0	0	0	1	1	1	1	0	0	0	4	1	1	1	1	1	0	1	1	1	1	1	0	0	1	1	4	4	1	1	0	4	3	1	4
1204	2	21	新疆-石河子	新疆-吐鲁番	3	5	0	0	0	0	1	0	0	0	0	1	2	1	1	0	1	0	3	1	1	1	1	1	0	1	1	1	1	1	0	0	0	1	1	1	1	1	0	5	3	2	4
1205	1	22	新疆-石河子	新疆-阿勒泰	4	5	0	0	0	0	1	0	0	0	0	1	2	1	1	0	1	0	3	1	1	1	1	1	0	1	1	1	1	1	0	0	1	1	4	4	1	1	0	5	3	4	4
1206	2	20	新疆-石河子	新疆-阿克苏	3	5	0	0	0	0	1	0	0	0	0	1	1	1	1	0	1	0	4	1	1	1	1	1	0	1	1	1	1	1	0	0	1	1	5	5	1	1	0	4	2	4	2
1207	2	23	新疆-石河子	新疆-伊犁	4	5	0	0	0	0	1	0	0	0	0	1	1	1	1	0	1	0	3	1	1	1	1	1	0	1	1	1	1	1	0	0	1	1	4	4	0	1	0	4	2	5	2
1208	1	22	湖南-长沙	湖北-十堰	4	3	0	0	0	0	1	0	0	0	0	1	2	1	1	0	1	0	4	1	1	1	1	0	0	1	1	1	0	1	0	0	1	1	3	3	1	0	0	5	3	4	4
1209	2	22	湖北-武汉	湖北-十堰	4	1	0	0	0	0	1	0	0	0	0	1	1	1	1	0	1	0	5	1	1	1	1	1	0	1	1	1	1	1	0	0	1	1	5	5	1	1	0	4	3	4	4
1210	1	24	新疆-石河子	新疆-塔城	4	5	0	0	0	0	1	0	0	0	0	1	2	1	1	0	1	0	5	1	1	1	1	1	0	1	1	1	1	1	0	0	1	1	5	5	1	1	0	5	3	5	5
1211	2	23	新疆-石河子	新疆-阿勒泰	4	5	0	0	0	0	1	0	0	0	0	1	2	1	1	0	1	0	5	1	1	1	1	1	0	1	1	1	1	1	0	0	1	1	5	5	0	1	0	5	3	1	5
1212	2	21	新疆-石河子	浙江-温州	3	5	0	0	0	0	1	0	0	0	0	1	2	1	1	0	1	0	5	1	1	1	1	1	0	1	1	1	1	1	0	0	1	1	3	5	1	1	0	5	3	5	4
1213	2	21	新疆-石河子	河南-周口	3	5	0	0	0	0	1	0	0	0	0	1	1	1	1	0	1	0	5	1	1	1	1	1	0	1	1	1	1	1	0	0	1	1	4	3	1	1	0	4	3	2	4
1214	2	22	新疆-石河子	新疆-石河子	4	5	0	0	0	0	1	0	0	0	0	1	1	1	1	0	0	0	4	1	1	1	1	1	0	1	1	1	1	1	1	0	1	1	3	4	1	1	0	4	2	2	4
1215	1	18	新疆-石河子	湖南-永州	1	5	0	0	0	0	1	0	0	0	0	1	1	1	1	0	0	0	5	0	1	1	1	0	0	1	1	1	0	1	0	0	0	1	4	5	1	1	0	5	3	4	5
1216	1	21	新疆-石河子	新疆-伊犁	3	5	0	0	0	0	1	0	0	0	0	1	2	1	1	1	1	0	5	1	1	1	1	1	0	1	1	1	1	1	1	0	1	1	4	4	1	1	0	5	3	5	3
1217	2	21	新疆-石河子	新疆-昌吉	3	5	0	0	0	0	1	0	0	0	0	1	1	1	1	0	1	0	4	1	1	1	1	1	0	1	1	1	1	1	0	0	1	1	2	2	0	1	0	4	2	4	4
1218	2	22	新疆-石河子	新疆-巴音郭楞	4	5	0	0	0	0	1	0	0	0	0	1	2	1	1	0	1	0	5	1	1	1	1	1	0	1	1	1	1	1	0	0	1	0	5	5	1	1	0	4	3	5	5
1219	1	22	新疆-石河子	新疆-伊犁	3	5	0	0	0	0	1	0	0	0	0	1	1	1	1	0	0	0	4	1	1	1	1	1	0	1	1	1	1	1	1	0	1	1	3	2	1	1	0	4	3	2	5
1220	1	21	新疆-石河子	重庆-秀山土家族苗族自治县	3	5	0	0	0	0	1	0	0	0	0	1	1	1	1	0	0	0	4	0	1	0	1	1	0	1	1	1	1	1	0	0	1	1	3	3	0	0	1	4	3	4	5
1221	1	23	新疆-石河子	山东-济宁	4	5	0	0	0	0	1	0	0	0	0	1	1	1	1	0	1	0	4	1	1	1	1	1	0	1	1	1	1	1	0	0	1	1	5	5	1	1	0	5	2	4	4
1222	1	20	新疆-石河子	贵州-贵阳	3	5	0	0	0	0	1	0	0	0	0	1	2	1	1	0	0	0	5	1	1	0	1	1	0	1	1	1	1	1	0	0	0	1	3	3	1	1	0	5	3	4	4
1223	2	22	新疆-石河子	新疆-喀什	3	5	0	0	0	0	1	0	0	0	0	1	2	1	1	0	0	0	4	1	1	1	1	1	0	1	1	1	1	1	0	0	1	1	3	3	1	1	0	4	3	2	4
1224	2	19	新疆-石河子	山东-潍坊	2	5	0	0	0	0	1	0	0	0	0	1	2	1	0	0	1	0	4	1	1	0	0	1	0	1	1	1	1	1	0	0	0	1	2	2	1	0	0	3	1	1	1
1225	1	22	新疆-石河子	新疆-石河子	3	5	0	0	0	0	1	0	0	0	0	1	1	1	1	0	0	0	4	1	1	1	1	1	0	1	1	1	1	1	1	0	1	1	4	4	1	1	0	4	3	4	4
1226	2	20	新疆-石河子	甘肃-天水	3	5	0	0	0	0	1	0	0	0	0	1	2	1	1	0	0	0	5	1	1	1	1	1	0	1	1	1	1	1	0	0	1	1	4	4	1	1	0	4	2	4	4
1227	1	22	新疆-石河子	新疆-哈密	4	5	0	0	0	0	1	0	0	0	0	1	1	1	1	0	1	0	5	1	1	1	1	1	0	1	1	1	1	1	0	0	1	1	5	5	1	1	0	5	2	4	4
1228	1	22	新疆-石河子	新疆-克拉玛依	4	5	0	0	0	0	1	0	0	0	0	1	1	1	1	0	1	0	4	1	1	1	1	1	0	1	1	1	1	1	0	0	1	1	5	5	1	1	0	4	3	4	4
1229	1	20	新疆-石河子	河南-周口	3	5	0	0	0	0	1	0	0	0	0	1	1	1	1	0	0	0	4	0	1	1	1	1	0	1	1	1	1	1	0	0	0	1	4	4	1	1	0	4	2	2	4
1230	1	22	新疆-石河子	新疆-乌鲁木齐	4	5	0	0	0	0	1	0	0	0	0	1	1	1	0	0	1	0	4	1	1	1	1	1	0	1	1	1	1	1	0	0	1	1	5	3	1	1	0	5	4	5	5
1231	2	19	湖北-武汉	湖北-恩施	2	5	0	0	0	0	1	0	0	0	0	1	2	1	1	1	0	0	4	1	1	1	1	1	0	1	1	1	1	1	0	0	1	1	5	5	1	1	0	4	2	4	4
1232	2	25	湖北-武汉	湖北-武汉	6	2	0	0	0	0	1	0	0	0	1	1	2	1	1	0	0	0	4	1	1	1	1	1	0	1	1	1	1	1	0	0	1	1	2	2	1	1	0	4	4	4	4
1233	1	22	新疆-石河子	四川-德阳	3	5	0	0	0	0	1	0	0	0	0	1	2	1	1	0	1	0	4	0	1	1	0	0	0	1	1	1	1	1	0	0	1	1	5	5	1	1	0	4	3	5	5
1234	2	20	新疆-石河子	新疆-乌鲁木齐	3	5	0	0	0	0	1	0	0	0	0	1	1	1	0	0	0	0	3	1	1	1	1	1	0	1	1	1	1	1	0	0	1	1	4	5	1	1	0	4	3	4	4
1235	1	23	新疆-石河子	新疆-北屯	4	5	0	0	0	0	1	0	0	0	0	1	2	1	1	0	1	0	5	1	1	1	1	1	0	1	1	1	1	1	0	0	1	1	5	5	1	1	0	5	2	2	4
1236	2	23	新疆-石河子	新疆-哈密	4	5	0	0	0	0	1	0	0	0	0	1	2	1	1	0	0	0	5	1	1	1	1	1	0	1	1	1	1	1	0	0	0	1	5	4	1	1	0	5	3	4	4
1237	2	21	新疆-石河子	新疆-伊犁	3	5	0	0	0	0	1	0	0	0	0	1	3	1	1	0	0	0	5	1	1	1	1	1	0	1	1	1	1	1	1	0	1	1	3	5	1	1	0	5	3	4	5
1238	2	23	新疆-石河子	新疆-哈密	4	5	0	0	0	0	1	0	0	0	0	1	2	1	1	0	0	0	5	1	1	1	1	1	0	1	1	1	1	1	1	1	1	1	5	5	1	1	0	4	1	5	4
1239	1	23	新疆-石河子	新疆-阿克苏	4	5	0	0	0	0	1	0	0	0	0	1	1	1	1	0	1	0	5	1	1	1	1	1	0	1	1	1	1	1	0	0	1	1	5	5	1	1	0	4	3	5	5
1240	2	21	新疆-石河子	上海-嘉定区	3	5	0	0	0	0	1	0	0	0	0	1	1	1	1	0	1	0	5	1	1	1	1	1	0	1	1	1	1	1	0	0	1	1	3	5	1	1	0	4	3	5	5
1241	1	22	新疆-石河子	河南-郑州	4	5	0	0	0	0	1	0	0	0	0	1	1	1	1	0	0	0	5	1	1	1	1	1	0	1	1	1	1	1	0	0	1	0	5	4	1	1	0	5	3	5	4
1242	1	22	新疆-石河子	辽宁-葫芦岛	3	5	0	0	0	0	1	0	0	0	0	1	1	1	1	1	1	0	4	1	1	1	1	1	0	1	1	1	0	1	0	0	1	1	3	5	1	1	0	5	1	2	3
1243	1	22	湖北-荆州	湖北-十堰	4	1	0	0	0	0	1	0	0	0	0	1	1	1	0	0	0	0	4	1	1	1	1	1	0	1	1	1	1	1	0	0	1	1	2	2	1	1	0	4	3	4	4
1244	2	22	新疆-石河子	新疆-昌吉	3	5	0	0	0	0	1	0	0	0	0	1	1	1	1	0	0	0	5	1	1	1	1	1	0	1	1	1	1	1	0	0	1	1	5	5	0	1	0	4	3	5	4
1245	2	21	新疆-石河子	新疆-伊犁	3	5	0	0	0	0	1	0	0	0	0	1	2	1	1	0	0	0	5	1	1	1	1	1	0	1	1	1	1	1	0	0	1	1	3	3	0	1	0	4	3	5	5
1246	2	23	新疆-石河子	新疆-塔城	4	5	0	0	0	0	1	0	0	0	0	1	1	1	1	0	1	0	5	1	1	1	1	1	0	1	1	1	1	1	0	0	1	1	5	4	1	1	0	4	3	4	4
1247	2	21	新疆-石河子	河北-保定	3	5	0	0	0	0	1	0	0	0	0	1	1	1	1	0	1	0	4	1	1	1	1	1	0	1	1	1	1	1	0	0	1	1	3	5	1	1	0	4	2	4	4
1248	2	22	新疆-石河子	新疆-乌鲁木齐	4	5	0	0	0	0	1	0	0	0	0	1	2	1	1	0	1	0	4	1	1	1	1	1	0	1	1	1	1	1	0	0	1	1	4	3	1	1	0	4	2	4	5
1249	2	22	新疆-石河子	新疆-石河子	4	5	0	0	0	0	1	0	0	0	0	1	1	1	1	0	1	0	5	1	1	1	1	1	0	1	1	1	1	1	1	0	1	1	3	4	1	1	0	4	3	4	4
1250	2	21	新疆-石河子	新疆-可克达拉	4	5	0	0	0	0	1	0	0	0	0	1	1	1	1	0	1	0	4	1	1	1	1	1	0	1	1	1	1	1	0	0	1	1	5	5	1	1	0	4	3	2	4
1251	2	21	新疆-石河子	河南-周口	3	5	0	0	0	0	1	0	0	0	0	1	2	1	1	0	0	0	4	1	1	1	0	0	0	1	1	1	1	1	0	0	1	1	3	3	0	1	0	5	3	4	5
1252	2	21	江苏-南京	山东-泰安	1	3	0	0	0	0	1	0	0	0	0	1	2	1	1	0	1	0	3	1	1	1	1	1	0	1	1	1	1	1	0	0	1	1	5	5	1	1	0	4	3	5	4
1253	2	21	新疆-石河子	新疆-博尔塔拉	3	5	0	0	0	0	1	0	0	0	0	1	1	1	0	0	0	0	5	1	1	1	1	1	0	1	1	1	1	1	1	0	1	1	5	5	1	1	0	4	1	4	5
1254	2	22	新疆-石河子	新疆-昌吉	4	5	0	0	0	0	1	1	1	0	1	0	2	1	0	0	0	0	4	1	1	1	1	1	0	1	1	1	1	1	0	0	1	1	5	5	0	1	0	4	3	2	4
1255	1	20	新疆-石河子	甘肃-张掖	2	5	0	0	0	0	1	0	0	0	0	1	1	1	1	1	1	0	4	1	1	1	1	1	0	1	1	1	1	1	1	1	1	1	4	3	1	1	0	4	5	4	4
1256	2	20	新疆-石河子	新疆-阿克苏	3	5	0	0	0	0	1	0	0	0	0	1	1	1	0	0	1	0	5	1	1	1	1	0	0	1	1	1	1	1	0	0	1	1	5	5	1	1	0	3	3	4	3
1257	2	20	湖北-武汉	湖北-武汉	3	5	0	1	0	0	0	0	0	0	0	1	1	1	1	1	1	0	5	1	1	1	1	1	0	1	1	1	1	1	0	0	1	1	4	4	1	1	0	5	3	4	4
1258	1	23	新疆-石河子	新疆-巴音郭楞	4	5	0	0	0	0	1	0	0	0	0	1	2	1	1	0	0	0	4	1	1	1	1	1	0	1	1	1	1	1	1	1	1	1	4	4	0	1	0	4	3	4	4
1259	2	22	湖北-十堰	湖北-十堰	3	2	0	0	0	0	1	0	0	0	0	1	1	1	0	0	1	0	4	1	1	1	1	0	0	1	1	1	1	1	0	0	0	0	2	3	1	1	0	4	4	4	4
1260	2	20	新疆-石河子	山东-济南	1	5	0	0	0	0	1	0	0	0	0	1	2	1	0	1	1	0	5	0	1	1	1	0	0	1	1	1	1	1	0	0	1	1	3	5	0	1	0	4	3	4	5
1261	1	22	新疆-石河子	新疆-伊犁	4	5	0	0	0	0	1	0	0	0	0	1	2	1	1	0	1	0	5	1	1	1	1	1	0	1	1	1	1	1	0	0	1	1	5	5	1	1	0	4	3	4	4
1262	2	23	新疆-石河子	福建-莆田	4	5	0	0	0	0	1	0	0	0	0	1	2	1	1	0	0	0	4	1	1	1	1	1	0	1	1	1	1	1	0	0	1	1	5	5	1	1	0	5	3	4	4
1263	2	21	新疆-石河子	新疆-石河子	4	5	0	0	0	0	1	0	0	0	0	1	1	1	1	0	1	0	4	1	1	1	1	1	0	1	1	1	1	1	0	0	1	1	5	5	1	1	0	5	1	2	2
1264	2	20	新疆-石河子	新疆-乌鲁木齐	3	5	0	0	0	0	1	0	0	0	0	1	1	1	1	0	0	0	4	1	1	1	1	1	0	1	1	1	1	1	0	0	1	1	4	5	1	1	0	5	3	4	5
1265	1	22	新疆-石河子	陕西-汉中	3	5	0	0	0	0	1	0	0	0	0	1	2	1	0	0	1	0	5	1	1	1	1	1	0	1	1	1	1	1	0	1	1	0	4	4	1	1	0	4	2	2	4
1266	2	22	新疆-石河子	新疆-伊犁	4	5	0	0	0	0	1	0	0	0	0	1	1	1	1	1	1	0	4	1	1	1	1	1	0	1	1	1	1	1	1	0	1	1	5	5	1	1	0	3	2	2	4
1267	2	20	新疆-石河子	山西-运城	2	5	0	0	0	0	1	0	0	0	0	1	2	1	1	0	1	0	5	1	1	1	1	1	0	1	1	1	1	1	0	0	1	1	4	4	1	1	0	4	3	4	4
1268	2	20	新疆-石河子	四川-内江	2	5	0	0	0	0	1	0	0	0	0	1	2	1	1	0	1	0	4	1	1	1	1	0	0	1	1	1	1	1	0	1	1	1	3	4	1	1	0	5	3	4	5
1269	2	22	新疆-石河子	湖南-湘西	3	5	0	0	0	0	1	0	0	0	0	1	2	1	0	0	1	0	4	1	1	1	1	1	0	1	1	1	0	1	0	0	0	1	2	3	1	1	0	4	3	5	5
1270	1	19	新疆-石河子	山西-临汾	1	5	0	0	0	0	1	0	0	0	0	1	1	1	1	0	1	0	5	1	1	1	0	0	0	1	1	1	1	1	0	0	1	1	2	4	1	1	0	5	1	4	3
1271	2	20	新疆-石河子	新疆-昌吉	3	5	0	0	0	0	1	0	0	0	0	1	2	1	1	0	0	0	5	1	1	1	1	1	0	1	1	1	1	1	0	0	1	1	2	4	0	1	0	5	4	5	5
1272	2	21	新疆-石河子	浙江-金华	3	5	0	0	0	0	1	1	0	0	0	0	2	1	1	0	0	0	3	1	1	1	1	1	0	1	1	1	1	1	0	0	1	1	3	5	1	1	0	5	2	4	4
1273	2	22	新疆-石河子	山西-晋中	3	5	0	0	0	0	1	0	0	0	0	1	1	1	1	0	1	0	5	1	1	1	1	1	0	1	1	1	1	1	0	0	1	1	3	5	1	1	0	3	3	5	3
1274	2	25	辽宁-大连	辽宁-朝阳	6	5	0	0	0	0	1	0	0	0	0	1	2	1	1	0	1	0	5	1	1	1	1	1	0	1	1	1	1	1	0	0	1	1	5	5	1	1	0	5	4	4	5
1275	1	21	新疆-石河子	河南-安阳	3	5	0	0	0	0	1	0	0	0	0	1	1	1	1	0	1	0	5	1	1	1	1	1	0	1	1	1	1	1	0	0	1	1	3	3	1	1	0	5	3	4	4
1276	1	19	湖北-武汉	陕西-汉中	1	3	0	0	0	0	1	0	0	0	0	1	1	1	1	0	0	0	4	1	1	1	1	0	0	1	1	1	1	1	0	0	1	1	4	4	1	1	0	4	3	2	4
1277	1	20	新疆-石河子	广西-南宁	3	5	0	0	0	0	1	0	0	0	0	1	1	1	0	0	1	0	5	1	0	1	1	0	0	1	1	1	1	1	0	0	0	1	4	4	1	1	0	4	3	2	4
1278	2	21	新疆-石河子	新疆-昆玉	3	5	0	0	0	0	1	0	0	0	0	1	1	1	1	0	0	0	4	1	1	1	1	1	0	1	1	1	1	1	0	0	1	1	2	1	1	1	0	4	2	2	2
1279	1	19	湖北-武汉	黑龙江-佳木斯	1	3	0	0	0	0	1	0	0	0	0	1	1	1	0	0	0	0	4	1	1	1	1	0	0	1	1	1	1	1	0	0	1	1	5	5	1	1	0	4	3	4	5
1280	2	20	新疆-石河子	甘肃-嘉峪关	2	5	0	0	0	0	1	0	0	0	0	1	2	1	1	0	1	0	4	1	1	1	1	1	0	1	1	1	1	1	0	0	1	0	2	2	1	1	0	5	2	5	4
1281	2	21	新疆-石河子	新疆-阿拉尔	3	5	0	0	0	0	1	0	0	0	0	1	1	1	1	0	0	0	5	1	1	1	1	1	0	1	1	1	1	1	0	0	1	1	5	5	0	1	0	5	3	5	2
1282	1	21	湖北-武汉	湖南-长沙	4	1	0	0	0	0	1	0	0	0	0	1	1	1	1	0	1	0	4	1	1	1	1	1	0	1	1	1	1	1	0	0	1	1	5	5	1	1	0	5	3	5	2
1283	2	23	新疆-石河子	新疆-石河子	4	5	0	0	0	0	1	0	0	0	0	1	2	1	1	0	0	0	4	1	1	1	0	1	0	1	1	1	1	1	0	0	1	1	5	4	1	1	0	4	2	4	3
1284	1	19	湖北-武汉	河南-郑州	1	3	0	0	0	0	1	0	0	0	0	1	1	1	0	0	1	0	4	1	1	1	1	0	0	1	1	1	1	1	0	0	1	1	4	4	1	1	0	4	2	5	4
1285	1	22	新疆-石河子	湖南-衡阳	3	5	0	0	0	0	1	0	0	0	0	1	1	1	1	0	1	0	2	1	1	1	1	1	0	1	1	1	1	1	1	1	1	1	5	3	1	1	0	5	2	2	4
1286	1	21	新疆-石河子	广西-柳州	3	5	0	0	0	0	1	0	0	0	0	1	1	1	1	0	1	0	4	1	1	1	1	1	0	1	1	1	1	1	0	0	1	1	1	1	1	1	0	4	3	4	5
1287	1	22	新疆-石河子	四川-广元	4	5	0	0	0	0	1	0	0	0	0	1	1	1	1	0	0	0	4	1	1	1	1	1	0	1	1	1	1	1	0	0	1	1	5	5	1	1	0	5	3	4	3
1288	1	26	新疆-石河子	新疆-阿克苏	4	5	0	0	0	0	1	0	0	0	0	1	1	1	1	0	1	0	4	1	1	1	1	1	0	1	1	1	1	1	0	0	1	1	5	5	1	1	0	5	3	5	2
1289	2	25	新疆-石河子	新疆-巴音郭楞	4	5	0	0	0	0	1	0	0	0	0	1	2	1	1	0	0	0	5	1	1	1	1	1	0	1	1	1	1	1	0	0	1	1	3	3	0	1	0	4	1	3	4
1290	2	22	新疆-石河子	河南-商丘	4	5	0	0	0	0	1	0	0	0	0	1	2	1	0	0	1	0	5	1	1	1	1	1	0	1	1	1	1	0	0	0	1	1	4	4	0	1	0	4	2	5	2
1291	1	19	新疆-石河子	云南-曲靖	2	5	0	0	0	0	1	0	0	0	0	1	2	1	1	0	1	0	5	1	1	1	1	1	0	1	1	1	1	1	1	0	1	1	5	5	1	1	0	4	3	2	5
1292	1	23	新疆-石河子	新疆-乌鲁木齐	4	5	0	0	0	0	1	0	0	0	0	1	1	1	1	0	1	0	4	1	1	1	1	1	0	1	1	1	1	1	0	0	1	1	5	5	1	1	0	4	3	5	5
1293	2	20	新疆-石河子	陕西-汉中	3	5	0	0	0	0	1	0	0	0	0	1	1	1	1	0	1	0	5	1	1	1	1	1	0	1	1	1	1	1	0	0	1	1	4	5	1	1	0	5	3	1	5
1294	2	21	湖北-襄阳	湖北-十堰	4	5	0	0	0	0	1	0	0	0	0	1	2	1	1	0	1	0	4	1	1	1	1	1	0	1	1	1	1	1	0	0	0	1	5	5	1	1	0	5	3	4	4
1295	2	23	新疆-石河子	新疆-博尔塔拉	4	5	0	0	0	0	1	0	0	0	0	1	2	1	1	0	1	0	5	1	1	1	1	1	0	1	1	1	1	1	0	0	1	1	5	5	1	1	0	5	4	5	2
1296	1	23	新疆-石河子	江西-抚州	4	5	0	0	0	0	1	0	0	0	0	1	1	1	1	0	1	0	5	1	1	1	0	0	0	1	1	1	1	1	0	0	1	1	5	5	1	1	0	4	2	5	4
1297	2	21	新疆-石河子	河南-周口	3	5	0	0	0	0	1	0	0	0	0	1	1	1	1	0	0	0	3	1	1	1	1	1	0	1	1	1	1	1	1	1	1	1	2	2	0	1	0	4	4	4	4
1298	1	23	新疆-石河子	陕西-延安	3	5	0	0	0	0	1	0	0	0	0	1	1	1	1	0	1	0	5	0	1	1	1	1	0	1	1	1	1	1	0	0	1	1	5	5	1	1	0	5	3	4	4
1299	1	18	新疆-石河子	浙江-绍兴	1	5	0	0	0	0	1	0	0	0	0	1	2	1	1	0	0	0	5	1	1	1	1	1	0	1	1	1	1	1	0	0	1	1	4	4	0	1	0	4	3	2	4
1300	2	20	新疆-石河子	四川-凉山	4	5	0	0	0	0	1	0	0	0	0	1	1	1	1	0	1	0	3	1	1	1	1	1	0	1	1	1	1	1	0	0	1	1	5	5	0	1	0	3	3	5	5
1301	2	20	新疆-石河子	新疆-乌鲁木齐	3	5	0	0	0	0	1	0	0	0	0	1	1	1	1	0	0	0	5	1	1	1	1	1	0	1	1	1	1	1	0	0	1	1	5	5	1	1	0	5	3	4	5
1302	1	25	新疆-石河子	新疆-阿拉尔	4	5	0	0	0	0	1	0	0	0	0	1	2	1	1	0	1	0	2	1	1	1	1	1	0	1	1	1	1	1	1	0	1	0	5	5	1	1	0	3	1	4	4
1303	2	23	新疆-石河子	新疆-塔城	4	5	0	0	0	0	1	0	0	0	0	1	2	1	0	0	1	0	5	1	1	1	1	1	0	1	1	1	1	1	0	0	1	1	4	4	1	1	0	4	3	4	4
1304	2	20	新疆-石河子	浙江-宁波	3	5	0	0	0	0	1	0	0	0	0	1	1	1	1	0	1	0	5	1	1	1	1	1	0	1	1	1	1	1	0	0	1	1	4	4	1	1	0	4	3	5	5
1305	2	23	新疆-石河子	新疆-石河子	4	5	0	0	0	0	1	0	0	0	0	1	1	1	1	0	0	0	5	1	1	1	1	1	0	1	1	1	1	1	0	0	1	1	5	1	1	1	0	4	2	4	4
1306	1	22	新疆-石河子	新疆-博尔塔拉	3	5	0	0	0	0	1	0	0	0	0	1	2	1	1	0	0	0	4	1	1	1	1	1	0	1	1	1	1	1	1	0	1	1	2	2	1	1	0	4	3	4	2
1307	2	21	新疆-石河子	新疆-伊犁	3	5	0	0	0	0	1	0	0	0	0	1	2	1	1	0	0	0	5	1	1	1	1	1	0	1	1	1	1	1	0	0	1	1	4	5	1	1	0	5	1	5	4
1308	1	22	新疆-石河子	新疆-阿勒泰	3	2	0	0	0	0	1	0	0	0	0	1	2	1	1	0	0	0	5	1	1	1	1	1	0	1	1	1	1	1	0	0	1	1	4	4	0	1	0	4	3	4	2
1309	2	21	新疆-石河子	新疆-喀什	4	5	0	0	0	0	1	0	0	0	0	1	2	1	1	0	0	0	3	1	1	1	1	1	0	1	1	1	1	1	0	0	1	1	3	3	1	1	0	5	3	2	4
1310	2	21	新疆-石河子	浙江-金华	3	5	0	0	0	0	1	0	0	0	0	1	1	1	0	0	0	0	4	1	1	0	0	0	0	1	1	1	1	1	0	0	1	1	3	3	1	1	0	4	3	4	4
1311	2	21	新疆-石河子	新疆-阿克苏	3	5	0	0	0	0	1	0	0	0	0	1	1	1	1	0	1	0	5	1	1	1	1	1	0	1	1	1	1	1	0	0	1	1	3	5	1	1	0	5	3	5	5
1312	2	21	新疆-石河子	新疆-喀什	3	5	0	0	0	0	1	0	0	0	0	1	2	1	1	0	1	0	3	1	1	1	1	1	0	1	1	1	1	1	0	0	1	1	4	5	1	1	0	4	3	5	5
1313	2	21	新疆-石河子	新疆-石河子	4	5	0	0	0	0	1	0	0	0	0	1	1	1	1	0	0	0	5	1	1	1	1	1	0	1	1	1	1	1	0	0	1	1	5	5	1	1	0	5	2	4	4
1314	1	24	新疆-石河子	河南-商丘	4	5	0	0	0	0	1	0	0	0	0	1	1	1	1	0	1	0	4	1	1	1	1	1	0	1	1	1	1	1	0	0	1	1	5	5	0	1	0	4	2	4	4
1315	1	22	新疆-石河子	新疆-阿克苏	4	5	0	0	0	0	1	0	0	0	0	1	1	1	1	0	1	0	5	1	1	1	1	1	0	1	1	1	1	1	0	0	1	1	5	5	1	1	0	5	2	4	4
1316	2	21	新疆-石河子	新疆-阿勒泰	4	5	0	0	0	0	1	0	0	0	0	1	1	1	1	0	1	0	5	1	1	1	1	1	0	1	1	1	1	1	0	0	1	1	5	5	1	1	0	4	2	4	4
1317	2	24	新疆-石河子	新疆-乌鲁木齐	4	5	0	0	0	0	1	0	0	0	0	1	2	1	1	0	0	0	4	1	1	1	1	1	0	1	1	1	0	1	0	0	1	1	5	5	1	1	0	4	4	5	5
1318	2	22	新疆-石河子	新疆-乌鲁木齐	4	5	0	0	0	0	1	0	0	0	0	1	1	1	1	0	1	0	4	1	1	1	1	1	0	1	1	1	1	1	0	0	1	1	5	5	1	1	0	4	3	4	4
1319	1	21	新疆-石河子	新疆-石河子	4	5	0	0	0	0	1	0	0	0	0	1	1	1	1	0	1	0	4	1	1	1	1	1	0	1	1	1	1	1	1	0	1	1	5	5	1	1	0	5	3	2	4
1320	1	18	湖北-武汉	江西-抚州	1	3	0	0	0	0	1	0	0	0	0	1	1	1	1	0	1	0	5	1	1	1	1	1	0	1	1	1	1	1	0	0	1	0	2	3	1	1	0	4	2	4	4
1321	2	22	新疆-石河子	新疆-伊犁	4	5	0	0	0	0	1	0	0	0	0	1	1	1	1	0	1	0	4	1	1	1	1	1	0	1	1	1	1	1	0	0	1	1	4	4	1	1	0	4	1	4	3
1322	2	20	山东-泰安	山东-泰安	1	3	0	0	0	0	1	0	0	0	0	1	1	1	1	0	0	0	4	1	1	1	1	1	0	1	1	1	1	1	0	0	1	1	2	5	1	1	0	3	3	4	5
1323	2	22	新疆-石河子	山西-吕梁	4	5	0	0	0	0	1	0	0	0	0	1	2	1	1	0	1	0	5	1	1	1	1	1	0	1	1	1	1	1	0	0	0	1	5	5	1	1	0	5	3	4	5
1324	2	22	新疆-石河子	重庆-酉阳土家族苗族自治县	4	5	0	0	0	0	1	0	0	0	0	1	1	1	1	0	1	0	5	1	1	1	1	1	0	1	1	1	1	1	0	0	1	1	5	5	1	1	0	5	1	1	4
1325	2	21	新疆-石河子	新疆-和田	3	5	0	0	0	0	1	0	0	0	0	1	2	1	1	0	1	0	4	1	1	1	1	1	0	1	1	1	1	1	0	1	1	1	4	4	1	1	0	4	2	4	2
1326	1	24	新疆-石河子	新疆-塔城	4	5	0	0	0	0	1	0	0	0	0	1	2	1	1	0	1	0	5	1	1	1	1	1	0	1	1	1	1	1	0	0	1	1	5	5	1	1	0	4	3	5	4
1327	1	28	辽宁-大连	山东-济南	8	5	0	0	0	0	1	0	0	0	0	1	1	1	1	0	1	0	5	1	1	1	1	1	0	1	1	1	1	1	0	0	1	1	3	3	1	1	0	5	2	5	5
1328	2	21	新疆-石河子	新疆-伊犁	3	5	0	0	0	0	1	0	0	0	0	1	1	1	1	0	0	0	4	1	1	0	1	0	0	1	1	1	1	1	0	0	1	1	4	4	1	1	0	4	3	5	5
1329	2	23	新疆-石河子	新疆-石河子	4	5	0	0	0	0	1	0	0	0	0	1	1	1	1	0	0	0	4	1	1	1	1	1	0	1	1	1	1	1	0	0	1	1	5	5	0	1	0	4	3	5	4
1330	1	19	湖北-武汉	浙江-金华	1	3	0	0	1	0	1	0	0	0	0	1	1	1	1	0	1	0	4	1	1	1	1	0	0	1	1	1	1	1	0	0	1	1	3	4	1	1	0	4	3	4	4
1331	2	22	新疆-石河子	新疆-乌鲁木齐	4	5	0	0	0	0	1	0	0	0	0	1	1	1	1	0	1	0	2	1	1	1	1	1	0	1	1	1	1	1	0	0	0	1	3	3	1	1	0	4	4	4	4
1332	2	23	新疆-石河子	新疆-阿克苏	4	5	0	0	0	0	1	0	0	0	0	1	2	1	1	0	1	0	5	1	1	1	1	1	0	1	1	1	1	1	1	0	1	1	5	5	1	1	0	4	3	5	2
1333	1	18	湖北-武汉	湖北-黄冈	1	2	0	0	0	0	1	0	0	0	0	1	1	1	1	0	1	0	4	1	1	1	1	1	0	1	1	1	1	1	1	0	1	1	2	3	1	1	0	4	3	5	5
1334	2	21	新疆-石河子	新疆-石河子	3	5	0	0	0	0	1	0	0	0	0	1	2	1	1	0	0	0	5	1	1	1	1	1	0	1	1	1	1	1	0	0	1	1	3	3	1	1	0	4	3	5	4
1335	2	22	新疆-石河子	辽宁-丹东	4	5	0	0	0	0	1	0	0	0	0	1	1	1	1	0	1	0	5	1	1	1	1	1	0	1	1	1	1	1	0	0	1	1	5	5	1	1	0	4	3	5	4
1336	1	19	江苏-淮安	江苏-苏州	1	3	0	0	0	0	1	0	0	0	1	0	2	1	1	0	1	0	5	1	1	1	1	1	0	1	1	1	1	1	0	0	1	1	2	2	1	1	0	5	3	4	5
1337	1	20	新疆-石河子	山东-济宁	3	5	0	0	0	0	1	0	0	0	0	1	1	1	1	0	0	0	3	1	1	1	1	1	0	1	1	1	1	1	0	0	1	1	3	5	1	1	0	5	3	4	4
1338	1	22	新疆-石河子	河南-平顶山	4	5	0	0	0	0	1	0	0	0	0	1	2	1	1	0	0	0	3	1	1	1	1	1	0	1	1	1	1	1	0	1	0	1	4	5	1	1	0	5	2	5	5
1339	2	21	新疆-石河子	陕西-商洛	3	5	0	0	0	0	1	0	0	0	0	1	2	1	1	0	1	0	5	1	1	1	1	1	0	1	1	1	1	1	0	0	1	1	5	5	1	1	0	4	2	5	4
1340	1	18	新疆-石河子	湖南-邵阳	2	5	0	0	0	0	1	0	0	0	0	1	1	1	1	0	1	0	1	1	1	1	0	0	0	1	1	1	1	1	0	1	1	1	3	3	1	1	0	5	3	1	1
1341	1	23	新疆-石河子	河南-许昌	4	5	0	0	0	0	1	0	0	0	0	1	2	1	0	0	1	0	4	1	1	1	1	1	0	1	1	1	1	1	0	0	1	1	4	4	1	1	0	3	3	4	4
1342	2	21	新疆-石河子	新疆-伊犁	3	5	0	0	0	0	1	0	0	0	0	1	2	1	1	0	0	0	4	1	1	1	1	1	0	1	1	1	1	1	0	0	1	1	2	2	0	1	0	3	1	2	5
1343	1	19	陕西-西安	广西-南宁	1	2	0	0	0	0	1	0	0	0	0	1	1	1	1	0	0	0	3	1	1	1	0	0	0	1	1	1	1	1	0	0	1	1	2	2	1	1	0	5	2	5	5
1344	2	21	新疆-石河子	新疆-石河子	3	5	0	0	0	0	1	0	0	0	0	1	2	1	1	0	0	0	5	1	1	1	1	1	0	1	1	1	1	1	1	1	1	1	4	4	1	1	0	5	3	5	4
1345	2	18	湖北-武汉	广东-东莞	1	1	0	0	0	0	1	0	0	0	0	1	1	1	0	0	0	0	5	1	1	0	1	1	0	1	1	1	1	1	0	0	1	1	4	5	1	1	0	4	2	3	4
1346	2	22	新疆-石河子	新疆-石河子	4	5	0	0	0	0	1	0	0	0	0	1	2	1	1	0	1	0	4	1	1	1	1	1	0	1	1	1	1	1	0	0	1	1	5	5	1	1	0	4	3	1	2
1347	2	20	新疆-石河子	新疆-塔城	3	5	0	0	0	0	1	0	1	0	1	0	2	1	1	0	0	0	5	1	1	1	1	1	0	1	1	1	1	1	0	0	1	1	3	5	1	1	0	5	3	3	4
1348	1	26	辽宁-大连	安徽-合肥	6	5	0	0	0	0	1	0	0	0	0	1	1	1	1	0	1	0	5	1	1	1	1	0	0	1	1	1	1	1	0	0	1	1	4	5	1	1	0	4	3	4	4
1349	2	21	湖北-武汉	湖北-十堰	3	1	0	0	0	1	0	0	0	0	0	1	1	1	0	0	1	0	3	1	1	1	1	0	0	1	1	1	1	1	0	0	1	1	3	5	0	1	0	5	3	5	4
1350	1	22	新疆-石河子	陕西-汉中	4	5	0	0	0	0	1	0	0	0	0	1	2	1	1	0	0	0	5	1	1	1	1	1	0	1	1	1	1	1	0	0	1	1	5	4	1	1	0	5	5	2	5
1351	2	20	新疆-石河子	陕西-安康	2	5	0	0	0	0	1	0	0	0	0	1	1	1	0	0	1	0	5	1	1	1	1	1	0	1	1	1	1	1	0	1	1	0	2	4	1	1	0	4	3	4	5
1352	2	21	新疆-石河子	湖北-宜昌	4	5	0	0	0	0	1	0	0	0	0	1	1	1	1	0	1	0	5	1	1	1	1	1	0	1	1	1	1	1	0	0	1	1	5	5	1	1	0	5	3	5	4
1353	2	20	新疆-石河子	福建-三明	2	5	0	0	0	0	1	0	0	0	0	1	1	1	1	0	1	0	5	1	1	1	1	0	0	1	1	1	1	1	0	0	1	1	2	3	1	1	0	4	3	4	4
1354	1	22	新疆-石河子	辽宁-本溪	4	5	0	0	0	0	1	0	0	0	0	1	1	1	1	0	1	0	4	1	1	1	1	1	0	1	1	1	1	1	1	0	0	0	5	5	1	1	0	1	1	1	1
1355	1	22	新疆-石河子	新疆-石河子	4	5	0	0	0	0	1	0	0	0	0	1	2	1	1	0	1	0	4	1	1	1	1	1	0	1	1	1	1	1	0	0	1	1	5	5	1	1	0	4	3	4	3
1356	1	23	新疆-石河子	山西-太原	3	5	0	0	0	0	1	0	0	0	0	1	2	1	0	0	0	0	4	1	1	1	1	1	0	1	1	1	1	1	0	0	1	1	5	5	1	1	0	5	2	4	4
1357	1	22	新疆-石河子	甘肃-平凉	3	5	0	0	0	0	1	0	0	0	0	1	1	1	1	0	0	0	5	1	1	1	1	1	0	1	0	1	1	1	0	0	1	0	5	5	1	1	0	5	4	5	5
1358	2	23	新疆-石河子	安徽-合肥	4	5	0	0	0	0	1	0	0	0	0	1	1	1	1	0	1	0	5	1	1	1	1	1	0	1	1	1	1	1	0	0	1	1	5	5	1	1	0	5	5	4	5
1359	2	22	福建-厦门	福建-厦门	4	5	0	0	0	0	1	0	0	0	0	1	2	1	1	0	1	0	5	1	1	1	1	1	0	1	1	1	1	1	0	0	1	1	5	5	1	1	0	4	4	3	4
1360	2	19	新疆-石河子	河南-安阳	2	5	0	0	0	0	1	0	0	0	0	1	1	1	0	0	1	0	5	1	1	1	1	0	0	1	1	1	1	1	0	0	1	1	4	4	1	1	0	5	3	5	5
1361	2	23	新疆-石河子	新疆-阿克苏	4	5	0	0	0	0	1	0	0	0	0	1	2	1	1	0	1	0	4	1	1	1	1	1	0	1	1	1	1	1	0	0	1	1	2	2	1	1	0	5	3	2	4
1362	2	21	新疆-石河子	湖南-永州	3	5	0	0	0	0	1	0	0	0	0	1	1	1	1	0	1	0	4	1	1	1	1	1	0	1	1	1	1	1	0	0	1	1	3	3	1	0	0	4	2	4	5
1363	1	26	辽宁-大连	山东-枣庄	8	5	0	0	0	0	1	0	0	0	0	1	1	1	1	0	0	0	5	1	1	1	1	0	0	1	1	1	1	1	0	0	1	1	4	4	1	0	0	4	3	4	3
1364	2	20	新疆-石河子	江西-南昌	3	5	0	0	0	0	1	0	0	0	0	1	1	1	1	0	1	0	5	1	1	1	1	1	0	1	1	1	1	1	0	0	1	1	5	5	1	1	0	4	3	4	4
1365	1	19	湖北-武汉	河南-新乡	2	3	0	0	0	0	1	0	0	0	0	1	1	1	1	0	1	0	4	0	1	1	1	1	0	1	1	1	1	1	0	0	0	1	3	5	1	1	0	4	2	5	5
1366	1	21	新疆-石河子	新疆-阿克苏	3	5	0	0	0	0	1	0	0	0	0	1	1	1	1	0	0	0	5	1	1	1	1	1	0	1	1	1	1	1	0	0	1	0	3	4	1	1	0	4	3	4	4
1367	2	20	新疆-石河子	新疆-乌鲁木齐	4	5	0	0	0	0	1	0	0	0	0	1	1	1	0	0	1	0	4	1	1	1	1	1	0	1	1	1	1	1	0	0	1	1	5	5	1	1	0	5	3	4	4
1368	2	22	新疆-石河子	新疆-昌吉	4	5	0	0	0	0	1	0	0	0	0	1	1	1	1	0	1	0	5	1	1	1	1	1	0	1	1	1	1	1	1	0	1	1	5	5	1	1	0	5	1	2	4
1369	1	22	新疆-石河子	新疆-伊犁	3	5	0	0	0	0	1	0	0	0	0	1	1	1	1	0	0	0	5	1	1	1	1	1	0	1	1	1	1	1	1	1	1	1	5	5	1	1	0	5	1	5	1
1370	2	23	新疆-石河子	新疆-哈密	4	5	0	0	0	0	1	0	0	0	0	1	1	1	1	0	1	0	2	1	1	1	1	1	0	1	1	1	1	1	0	1	1	1	4	3	1	1	0	4	3	4	4
1371	2	20	广东-广州	湖南-株洲	3	1	0	0	0	0	1	0	0	0	0	1	1	1	1	0	1	0	5	1	1	1	1	1	0	1	1	1	0	1	0	0	1	1	5	5	1	1	0	5	3	4	5
1372	1	23	新疆-石河子	山东-滨州	4	5	0	0	0	0	1	0	0	0	0	1	1	1	1	0	0	0	5	1	1	0	1	0	0	1	1	1	1	1	0	1	1	1	2	2	0	1	0	5	3	4	4
1373	2	18	新疆-石河子	湖南-岳阳	1	5	0	0	0	0	1	0	0	0	0	1	2	1	1	1	0	0	5	1	1	1	1	1	0	1	1	1	1	1	1	0	1	1	4	5	1	1	0	5	3	2	4
1374	2	20	新疆-石河子	山东-莱芜	3	5	0	0	0	0	1	0	0	0	0	1	1	1	1	0	1	0	5	1	1	1	1	1	0	1	1	1	1	1	0	0	1	1	4	5	1	1	0	4	3	5	5
1375	2	20	江苏-南京	湖南-株洲	3	1	0	0	0	0	1	0	0	0	0	1	1	1	1	0	1	0	5	1	1	1	1	1	0	1	1	1	1	1	0	0	1	1	3	4	1	1	0	5	2	4	5
1376	2	22	广东-广州	广东-清远	3	5	0	0	0	0	1	0	0	0	0	1	1	1	1	0	1	0	4	0	1	1	1	0	0	1	1	1	1	1	0	0	0	1	4	5	1	1	0	4	3	4	4
1377	2	18	广东-广州	贵州-贵阳	1	2	0	0	0	0	1	0	0	0	0	1	2	1	1	0	0	0	5	1	1	1	1	1	0	1	1	1	1	1	0	0	1	1	3	4	1	1	0	4	3	4	4
1378	2	26	辽宁-大连	安徽-合肥	6	5	0	0	0	0	1	0	0	0	0	1	1	1	1	0	1	0	3	1	1	0	0	0	0	1	0	0	0	0	0	0	0	0	2	2	1	1	0	4	2	3	4
1379	2	20	广东-广州	广东-江门	3	2	0	0	0	0	1	0	0	0	0	1	2	1	1	0	0	0	4	1	1	1	1	1	0	1	1	1	1	0	0	0	1	1	5	5	1	1	0	4	3	4	4
1380	2	20	广东-广州	广东-佛山	3	5	0	0	0	0	1	0	0	0	0	1	1	1	1	0	1	0	5	1	1	1	1	1	0	1	1	1	1	1	0	0	1	1	5	5	0	1	0	5	3	5	5
1381	2	18	新疆-石河子	新疆-乌鲁木齐	1	5	0	0	0	0	1	0	0	0	0	1	2	1	1	0	0	0	5	1	1	1	1	1	0	1	1	1	1	1	0	0	1	1	3	4	1	1	0	5	3	5	3
1382	1	21	广东-广州	广东-深圳	3	5	0	0	0	0	1	0	0	0	0	1	1	1	0	0	1	0	5	1	1	1	1	1	0	1	1	1	0	1	0	0	1	1	5	3	1	1	0	5	3	3	1
1383	2	21	广东-广州	广东-茂名	3	5	0	0	0	0	1	0	0	0	0	1	1	1	1	0	1	0	5	1	1	1	1	1	0	1	1	1	1	1	0	0	1	1	4	5	1	1	0	4	3	5	4
1384	1	21	广东-广州	广东-汕头	3	5	0	0	0	0	1	0	0	0	0	1	1	1	1	0	0	0	4	1	1	1	1	1	0	1	1	1	1	1	0	0	1	1	5	5	1	1	0	4	3	4	4
1385	2	20	广东-广州	广东-深圳	3	5	0	0	0	0	1	0	0	0	0	1	1	1	0	0	1	0	5	1	1	1	1	1	0	1	1	1	1	1	0	0	1	1	5	5	1	1	0	4	1	4	4
1386	2	20	广东-广州	广东-广州	3	5	0	0	0	0	1	0	0	0	0	1	1	1	1	0	1	0	5	1	1	1	1	1	0	1	1	1	1	1	0	0	1	1	5	5	1	1	0	4	3	4	5
1387	2	20	广东-广州	广东-汕头	3	2	0	0	0	0	1	0	0	0	0	1	2	1	0	0	1	0	4	1	1	1	1	0	0	1	1	1	1	1	0	0	1	1	5	3	1	1	0	4	3	2	4
1388	1	20	广东-广州	广东-惠州	3	2	0	0	0	0	1	0	0	0	0	1	1	1	1	0	1	0	5	1	1	0	1	0	0	1	1	1	1	1	0	0	1	1	5	5	1	1	0	5	3	4	2
1389	2	21	广东-广州	广东-韶关	3	5	0	0	0	0	1	0	0	0	0	1	2	1	0	0	1	0	4	1	1	1	1	0	0	1	1	1	1	1	0	0	1	1	5	5	1	1	0	5	2	4	4
1390	2	21	新疆-石河子	浙江-金华	2	5	0	0	0	0	1	0	0	0	0	1	1	1	1	0	1	0	5	1	1	1	1	0	0	1	1	1	1	1	0	0	1	1	4	5	1	1	0	5	3	5	5
1391	1	21	广东-广州	广东-揭阳	3	5	0	0	0	0	1	0	0	0	0	1	1	1	1	0	1	0	4	1	1	1	1	1	0	1	1	1	1	1	0	0	1	1	4	4	1	1	0	5	2	4	5
1392	2	21	广东-广州	广东-茂名	3	5	0	0	0	0	1	0	0	0	0	1	1	1	0	0	1	0	3	1	1	1	1	1	0	1	1	1	1	1	0	0	1	1	5	5	1	1	0	3	1	2	5
1393	2	21	广东-广州	广东-江门	3	5	0	0	0	0	1	0	0	0	0	1	1	1	1	0	0	0	4	1	1	1	1	1	0	1	1	1	1	1	0	0	1	1	5	5	0	1	0	4	3	4	5
1394	2	22	广东-广州	广东-揭阳	3	5	0	0	0	0	1	0	0	0	0	1	1	1	1	0	1	0	4	1	1	1	1	0	0	1	1	1	1	1	0	0	1	1	3	4	1	1	0	4	3	5	4
1395	1	21	广东-广州	广东-梅州	3	2	0	0	0	0	1	0	0	0	0	1	1	1	0	0	1	0	4	0	1	1	0	0	0	1	1	1	1	1	0	0	0	1	4	4	0	1	0	4	3	4	2
1396	2	22	广东-广州	广东-清远	3	5	0	0	0	0	1	0	0	0	0	1	2	1	1	0	0	0	4	0	1	1	1	1	0	1	1	1	1	1	0	0	1	1	5	3	1	1	0	4	3	4	5
1397	2	21	广东-广州	广东-梅州	3	5	0	0	0	0	1	0	0	0	0	1	2	1	1	0	1	0	3	1	1	1	1	1	0	1	1	1	1	1	0	0	1	1	5	5	1	1	0	5	3	5	2
1398	2	22	广东-广州	新疆-乌鲁木齐	3	5	0	0	0	0	1	0	0	0	0	1	1	1	1	0	1	0	5	1	1	1	1	1	0	1	1	1	1	1	0	0	0	1	5	5	1	1	0	4	3	4	1
1399	2	21	广东-广州	广东-广州	3	5	0	0	0	0	1	0	0	0	0	1	1	1	1	0	0	0	5	1	1	1	1	1	0	1	1	1	1	1	0	0	1	1	5	5	1	1	0	4	2	5	4
1400	1	21	广东-广州	广东-汕头	3	5	0	0	0	0	1	0	0	0	0	1	1	1	0	0	1	0	5	1	1	0	0	0	0	1	1	1	1	1	0	0	1	1	5	4	1	1	0	5	3	4	5
1401	2	20	广东-广州	广东-汕尾	3	5	0	0	0	0	1	0	0	0	0	1	2	1	1	0	1	0	3	1	1	1	1	1	0	1	1	1	1	1	0	0	1	1	5	5	1	1	0	5	3	4	5
1402	1	20	新疆-石河子	甘肃-张掖	3	5	0	0	0	0	1	0	0	0	0	1	1	1	1	0	1	0	5	1	1	1	1	1	0	1	1	1	1	1	0	0	1	1	4	4	1	1	0	4	3	4	4
1403	2	22	广东-广州	浙江-衢州	3	5	0	0	0	0	1	0	0	0	0	1	1	1	1	0	1	0	5	1	1	1	1	1	0	1	1	1	1	1	0	0	1	1	1	1	1	1	0	4	3	4	4
1404	2	22	广东-广州	广东-佛山	3	5	0	0	0	0	1	0	0	0	0	1	1	1	1	0	1	0	5	1	1	1	1	1	0	1	1	1	1	1	0	0	1	1	5	4	1	1	0	5	4	5	5
1405	2	20	广东-广州	云南-文山	3	5	0	0	0	0	1	0	0	0	0	1	1	0	1	0	0	0	4	1	1	1	1	1	1	1	1	1	1	1	0	0	1	1	5	4	0	1	0	3	3	5	4
1406	2	22	广东-广州	广东-江门	3	5	0	0	0	0	1	0	0	0	0	1	2	1	1	0	1	0	5	1	1	1	1	1	0	1	1	1	1	1	0	0	1	1	4	4	1	1	0	4	3	4	4
1407	1	20	广东-广州	广东-湛江	3	2	0	0	0	0	1	0	0	0	0	1	1	1	1	0	0	0	4	1	1	1	1	1	0	1	1	1	1	1	0	0	1	1	5	5	1	1	0	5	3	4	5
1408	1	21	新疆-石河子	河北-邯郸	3	5	0	0	0	0	1	0	0	0	0	1	1	1	1	0	1	0	5	1	1	1	1	1	0	1	1	1	1	1	0	0	1	1	5	5	1	1	0	5	3	5	5
1409	2	20	广东-广州	广东-湛江	3	5	0	0	0	0	1	0	0	0	0	1	2	1	1	0	1	0	5	1	1	1	1	1	0	1	1	1	1	1	0	0	1	1	4	4	1	1	0	4	3	5	5
1410	1	23	新疆-石河子	新疆-塔城	4	5	0	0	0	0	1	0	0	0	0	1	2	1	1	0	1	0	5	1	1	1	1	1	0	1	1	1	1	1	0	0	1	1	5	5	1	1	0	5	3	1	1
1411	2	22	广东-广州	新疆-和田	3	5	0	0	0	0	1	0	0	0	0	1	1	1	1	1	1	0	5	1	1	1	1	1	0	1	1	1	1	1	0	0	0	1	5	5	1	1	0	4	1	5	4
1412	2	22	广东-广州	广东-广州	3	5	0	0	0	0	1	0	0	0	0	1	1	1	1	0	1	0	5	1	1	1	1	1	0	1	1	1	1	1	0	0	1	1	5	5	1	1	0	5	2	3	3
1413	2	20	广东-广州	广东-广州	3	5	0	0	0	0	1	0	0	0	0	1	1	1	1	0	0	0	5	1	1	1	1	0	0	1	1	1	1	1	0	0	1	1	5	5	1	1	0	5	2	4	4
1414	2	22	广东-广州	广东-云浮	3	5	0	0	0	0	1	0	0	0	0	1	1	1	1	1	1	0	4	1	1	1	1	1	0	1	1	1	1	1	0	0	1	1	5	5	1	1	0	5	3	4	5
1415	2	18	新疆-石河子	新疆-五家渠	1	5	0	0	0	0	1	0	0	0	0	1	1	1	1	0	0	0	4	1	1	1	1	0	0	1	1	1	1	1	0	0	1	1	4	4	0	0	1	4	2	4	4
1416	1	21	广东-广州	云南-昭通	3	5	0	0	0	0	1	0	0	0	0	1	1	1	1	1	1	0	3	1	1	1	0	0	0	1	1	1	1	1	0	0	1	1	2	2	0	1	0	3	1	2	2
1417	2	21	广东-广州	广东-广州	3	5	0	0	0	0	1	0	0	0	0	1	1	1	0	0	0	0	5	1	1	1	1	0	0	1	1	1	1	1	0	0	1	1	5	5	1	1	0	4	3	2	4
1418	2	21	广东-广州	浙江-金华	3	5	0	0	0	0	1	0	0	0	0	1	1	1	1	0	0	0	4	1	1	1	1	1	0	1	1	1	1	1	0	0	0	1	5	4	0	1	0	4	2	4	2
1419	2	21	广东-广州	广东-广州	3	5	0	0	0	0	1	0	0	0	0	1	1	1	0	0	1	0	4	1	1	1	1	1	0	1	1	1	1	1	0	0	1	1	4	5	1	1	0	4	3	4	5
1420	2	22	广东-广州	广东-湛江	3	5	0	0	0	0	1	0	0	0	0	1	1	1	1	0	1	0	4	1	1	1	1	1	0	1	1	1	1	1	0	0	1	1	4	4	1	1	0	4	3	2	5
1421	2	22	广东-广州	广东-江门	3	5	0	0	0	0	1	0	0	0	0	1	1	1	1	0	1	0	4	0	1	1	1	0	0	1	1	1	1	1	0	0	1	1	5	5	1	1	0	4	3	2	4
1422	2	22	广东-广州	广东-湛江	3	5	0	0	0	0	1	0	0	0	0	1	1	1	1	0	1	0	4	1	1	1	0	0	0	1	1	1	1	1	0	0	1	1	5	4	1	1	0	4	3	4	3
1423	2	20	广东-广州	安徽-淮北	3	5	0	0	0	0	1	0	0	0	0	1	1	1	1	0	1	0	5	1	1	1	1	1	0	1	1	1	1	1	0	0	1	1	5	5	1	1	0	5	2	4	5
1424	1	22	广东-广州	广东-梅州	3	5	0	0	0	0	1	0	0	0	0	1	1	1	1	0	1	0	5	1	1	1	1	1	0	1	1	1	1	1	0	0	1	1	4	4	1	1	0	5	3	5	5
1425	2	22	广东-广州	广东-梅州	3	5	0	0	0	0	1	0	0	0	0	1	2	1	1	0	1	0	4	1	1	1	1	1	0	1	1	1	0	1	0	0	1	1	3	3	1	1	0	4	3	2	4
1426	1	21	广东-广州	广东-深圳	3	5	0	0	0	0	1	0	0	0	0	1	1	1	1	0	0	0	5	1	1	1	1	1	0	1	1	1	1	1	0	0	1	1	5	5	1	0	0	5	3	5	5
1427	2	21	广东-广州	广东-广州	3	5	0	0	0	0	1	0	0	0	0	1	1	0	1	0	1	0	4	1	1	1	1	1	0	1	1	1	1	1	0	0	1	1	5	5	0	1	0	5	1	5	3
1428	1	20	广东-广州	广东-揭阳	3	5	0	0	0	0	1	0	0	0	0	1	2	1	1	0	1	0	4	1	1	1	1	1	0	1	1	1	1	1	0	0	1	1	5	5	1	1	0	4	2	4	4
1429	1	20	广东-广州	广东-江门	3	5	0	0	0	0	1	0	0	0	0	1	2	1	0	0	1	0	5	1	1	1	1	1	0	1	1	1	1	1	0	0	1	1	5	3	1	1	0	5	3	4	5
1430	2	21	广东-广州	广东-湛江	3	5	0	0	0	0	1	0	0	0	0	1	1	1	1	0	1	0	5	1	1	1	1	1	0	1	1	1	1	1	0	0	0	1	5	4	1	1	0	5	3	4	5
1431	2	20	广东-广州	广东-广州	3	5	0	0	0	0	1	0	0	0	0	1	1	1	1	0	1	0	3	1	1	1	1	1	0	1	1	1	1	1	0	0	1	1	5	4	1	1	0	4	3	4	4
1432	2	21	广东-广州	广东-中山	3	5	0	0	0	0	1	0	0	0	0	1	2	1	1	0	1	0	5	1	1	1	1	1	0	1	1	1	1	1	0	0	1	1	5	5	1	1	0	4	3	4	3
1433	2	21	广东-广州	河南-周口	3	5	0	0	0	0	1	0	0	0	0	1	1	1	1	0	0	0	4	1	1	1	1	1	0	1	1	1	1	1	0	0	1	0	4	4	1	1	0	4	3	4	4
1434	1	18	新疆-石河子	新疆-阿克苏	1	5	0	0	0	0	1	0	0	0	0	1	1	1	0	0	0	0	5	1	1	1	1	1	0	1	1	1	1	1	0	0	1	1	3	4	1	1	0	5	2	5	5
1435	2	22	新疆-石河子	河南-周口	4	5	0	0	0	0	1	0	0	0	0	1	1	1	0	0	1	0	5	1	1	1	1	1	0	1	1	1	1	1	0	0	1	1	1	1	1	1	0	5	2	4	4
1436	1	22	新疆-石河子	河北-邢台	3	5	0	0	0	0	1	0	0	0	0	1	1	1	1	0	1	0	5	1	1	1	1	1	0	1	1	1	1	1	0	0	1	1	1	1	1	1	0	4	3	5	1
1437	2	20	新疆-石河子	贵州-铜仁	4	5	0	0	0	0	1	0	0	0	0	1	1	1	1	0	1	0	3	1	1	1	1	1	0	1	1	1	1	1	1	0	1	1	5	5	0	1	0	4	3	5	4
1438	2	22	新疆-石河子	山东-潍坊	4	5	0	0	0	0	1	0	0	0	0	1	1	1	1	0	0	0	5	1	1	1	1	1	0	1	1	1	1	1	1	0	1	1	5	5	1	1	0	5	3	1	5
1439	2	21	广东-广州	广东-茂名	3	5	0	0	0	0	1	0	0	0	0	1	2	1	1	0	1	0	4	1	1	1	1	1	0	1	1	1	1	1	0	0	1	1	5	5	1	1	0	5	3	2	4
1440	1	21	新疆-石河子	湖北-荆门	4	5	0	0	0	1	0	0	0	0	0	1	1	1	1	0	1	0	5	1	1	1	1	1	0	1	1	1	1	1	0	0	1	1	4	4	1	1	0	4	3	4	5
1441	1	20	湖北-武汉	内蒙古-通辽	2	1	0	0	0	0	1	0	0	0	0	1	2	1	1	0	1	0	5	1	1	1	1	1	0	1	1	1	1	1	0	0	0	1	5	5	1	1	0	5	5	4	5
1442	2	20	新疆-石河子	新疆-石河子	3	5	0	0	0	0	1	0	0	0	0	1	1	1	1	0	1	0	5	1	1	1	1	1	0	1	1	1	1	1	0	0	1	1	3	3	1	1	0	5	3	4	5
1443	2	22	广东-广州	广东-广州	3	5	0	0	0	0	1	0	0	0	0	1	1	1	1	0	1	0	5	1	1	1	1	1	0	1	1	1	1	1	1	0	1	1	5	5	0	0	1	5	3	4	4
1444	2	24	新疆-石河子	甘肃-张掖	4	5	0	0	0	0	1	0	0	0	0	1	1	1	1	0	1	0	5	1	1	1	1	1	0	1	1	1	1	1	0	0	1	1	4	2	1	1	0	4	2	4	2
1445	2	20	天津-静海区	新疆-乌鲁木齐	3	2	0	0	0	0	1	0	0	0	0	1	1	1	1	0	0	0	5	1	1	1	1	0	0	1	1	1	1	1	0	0	1	1	5	5	1	1	0	5	3	4	4
1446	2	23	广东-广州	广东-揭阳	3	5	0	0	0	0	1	0	0	0	0	1	1	1	0	0	1	0	5	1	1	1	1	1	0	1	1	1	1	1	0	0	1	1	4	4	1	1	0	4	3	3	4
1447	1	18	湖北-武汉	河北-石家庄	1	1	0	0	0	0	1	0	0	0	0	1	1	1	1	0	1	0	4	1	1	1	0	0	0	1	1	1	1	1	0	0	1	1	3	2	1	1	0	4	2	4	4
1448	2	21	黑龙江-哈尔滨	湖南-株洲	4	4	0	0	0	0	1	1	0	0	0	0	2	1	1	0	0	0	5	1	1	1	1	1	0	1	1	1	1	1	0	0	0	1	2	5	1	1	0	4	3	4	5
1449	1	20	新疆-石河子	云南-曲靖	3	5	0	0	0	0	1	0	0	0	0	1	2	1	1	0	0	0	5	1	1	1	1	1	0	1	1	1	1	1	0	0	1	1	5	4	1	1	0	4	3	5	4
1450	1	23	新疆-石河子	山西-朔州	3	5	0	0	0	0	1	0	0	0	0	1	2	1	1	0	0	0	6	0	0	0	0	0	1	1	1	1	1	1	0	0	1	1	5	5	1	1	0	5	3	3	3
1451	1	22	新疆-石河子	新疆-阿拉尔	3	5	0	0	0	0	1	0	0	0	0	1	1	1	1	0	0	0	5	1	1	1	0	0	0	1	1	1	1	1	0	0	1	1	5	5	1	1	0	5	1	5	5
1452	1	19	湖北-武汉	湖南-邵阳	2	1	0	0	0	1	0	0	0	0	1	0	2	1	1	0	0	0	5	1	1	1	1	1	0	1	1	1	1	1	0	0	0	1	2	4	1	1	0	5	3	4	4
1453	2	20	新疆-石河子	安徽-合肥	1	5	0	0	0	0	1	0	0	0	0	1	1	1	1	0	1	0	5	1	1	1	1	1	0	1	1	1	1	1	0	0	1	1	5	5	1	1	0	5	3	4	4
1454	2	20	新疆-石河子	新疆-喀什	2	5	0	0	0	0	1	0	0	0	0	1	1	1	1	0	0	0	1	1	1	1	1	0	0	1	1	1	1	1	0	0	1	1	3	3	1	1	0	4	1	5	2
1455	2	22	新疆-石河子	新疆-巴音郭楞	4	5	0	0	0	0	1	0	0	0	0	1	4	1	1	0	0	0	5	1	1	0	1	1	0	1	1	1	1	1	0	0	1	1	5	5	1	1	0	4	3	5	4
1456	2	18	湖北-武汉	江西-景德镇	1	3	0	0	0	0	1	0	0	0	0	1	1	1	1	1	1	0	5	1	1	1	1	1	0	1	1	1	0	1	0	0	1	0	3	3	1	1	0	5	3	3	4
1457	2	22	新疆-石河子	新疆-塔城	4	5	0	0	0	0	1	0	0	0	0	1	1	1	0	0	0	0	4	1	1	1	1	1	0	1	1	1	1	1	0	0	1	1	5	5	0	1	0	4	3	5	5
1458	2	21	新疆-石河子	新疆-阿克苏	4	5	0	0	0	0	1	0	0	0	0	1	1	1	1	0	0	0	5	1	1	1	1	1	0	1	1	1	1	1	0	0	1	1	4	4	1	1	0	5	1	5	4
1459	1	20	新疆-石河子	新疆-五家渠	3	5	0	0	0	0	1	0	0	0	0	1	1	1	1	0	1	0	5	1	1	1	1	1	0	1	1	1	1	1	0	0	1	1	4	5	1	1	0	5	2	4	4
1460	2	18	湖北-武汉	海南-定安	2	3	0	0	0	0	1	0	0	0	0	1	2	1	0	0	1	0	4	1	1	1	1	0	0	1	1	1	1	1	0	0	1	1	4	3	1	1	0	4	3	2	5
1461	1	18	湖北-武汉	湖北-武汉	1	1	0	0	0	0	1	0	0	0	0	1	1	1	0	0	1	0	4	1	1	1	1	1	0	1	1	1	1	1	1	0	1	1	5	5	1	1	0	5	1	5	2
